# Supplementary material for: Identification of genetic factors that modify motor performance and body weight using Collaborative Cross mice
Source: Sci Rep. 2015 Nov 9;5:16247. doi: 10.1038/srep16247 (PMC4637864; doi:10.1038/srep16247)
Supplement: Supplementary Table S1 [file srep16247-s2.xlsx]

## Sheet: Sheet1
Identification of genetic factors that modify motor performance and body weight using Collaborative Cross mice.
Jian-Hua Mao1*, Sasha Langley1, Yurong Huang1, Michael Hang1, Kristofer Bouchard1, Sue Celniker1, Benjamin Brown1, Janet Jansson2, Gary Karpen1 and Antoine M. Snijders1*
Tabe S1. Body weight and rotarod performance in male and female Collaborative Cross mice.
Strain	Sex	Body weight	Average Rotarod Speed		Strain	Sex	Body weight	Average Rotarod Speed
CC002	FEMALE	21.8	12.5		CC002	MALE	27.2	12.6667
CC002	FEMALE	21.4	20.6667		CC002	MALE	26.9	16.3333
CC002	FEMALE	23.5	17		CC002	MALE	26.8	17.6667
CC008	FEMALE	31.6	13		CC002	MALE	29.6	13.25
CC008	FEMALE	31.6	12.25		CC002	MALE	28.6	13.75
CC008	FEMALE	25.1	17		CC002	MALE	27.7	17.8
CC008	FEMALE	23.3	17.6667		CC002	MALE	28.4	21.3333
CC011	FEMALE	32.7	6.66667		CC008	MALE	32	14.25
CC011	FEMALE	30	9.4		CC008	MALE	27.8	16.6667
CC011	FEMALE	28.2	9.5		CC008	MALE	30.7	14.75
CC011	FEMALE	23.5	14.75		CC008	MALE	27.9	17
CC011	FEMALE	28.8	11		CC008	MALE	26.9	22.5
CC011	FEMALE	25.3	11		CC011	MALE	28.4	9.6
CC011	FEMALE	25.8	10.3333		CC011	MALE	28.8	11.4
CC011	FEMALE	25.2	9.33333		CC011	MALE	29.2	8
CC011	FEMALE	22.9	10.6667		CC011	MALE	34	8.5
CC011	FEMALE	27.6	11		CC011	MALE	35.5	10.75
CC011	FEMALE	26.3	12.75		CC011	MALE	30.6	10.25
CC011	FEMALE	25.5	13.6667		CC011	MALE	30.6	9.2
CC011	FEMALE	24.4	12.5		CC011	MALE	26.2	12
CC011	FEMALE	24.6	12		CC011	MALE	30	13.5
CC011	FEMALE	23.8	13.6667		CC011	MALE	32.4	12.5
CC011	FEMALE	27.5	13.6667		CC011	MALE	28	13.5
CC011	FEMALE	23.5	16.25		CC013	MALE	27	11.75
CC013	FEMALE	23.8	11.3333		CC013	MALE	27.2	11
CC013	FEMALE	19.9	12		CC019	MALE	16.4	19
CC013	FEMALE	20	16.75		CC019	MALE	18.2	29.75
CC013	FEMALE	20.9	16		CC019	MALE	17.6	23.6667
CC013	FEMALE	22.7	12.6		CC019	MALE	20.6	30.3333
CC013	FEMALE	19.8	14.25		CC019	MALE	17.1	27
CC019	FEMALE	14.9	22		CC019	MALE	16.6	25.5
CC019	FEMALE	14.1	23		CC019	MALE	16	27.5
CC019	FEMALE	14.2	23		CC019	MALE	15.8	31
CC019	FEMALE	13.3	30.3333		CC019	MALE	16.1	28.5
CC019	FEMALE	13.8	23.6667		CC019	MALE	19.3	34.5
CC019	FEMALE	13.1	23.5		CC019	MALE	18.7	35.5
CC019	FEMALE	14.4	23.5		CC026	MALE	23.4	25.5
CC019	FEMALE	13.6	29		CC026	MALE	25.5	24.5
CC019	FEMALE	14	30.6667		CC026	MALE	33	26.25
CC026	FEMALE	24.9	21.5		CC026	MALE	28.3	27.6667
CC026	FEMALE	25.4	24.6667		CC026	MALE	28.5	30
CC026	FEMALE	19.5	28.6667		CC026	MALE	26.1	26.3333
CC026	FEMALE	18.6	24.3333		CC026	MALE	26.1	27.6667
CC026	FEMALE	23	26		CC026	MALE	29	32.6667
CC026	FEMALE	22.5	31.6667		CC026	MALE	22.9	29.6667
CC026	FEMALE	23.1	33		CC026	MALE	30.2	32
CC026	FEMALE	17.1	38.5		CC028	MALE	30.3	13.75
CC026	FEMALE	19.1	39.5		CC028	MALE	31.6	10.6667
CC026	FEMALE	17.6	37		CC028	MALE	30.6	11.75
CC028	FEMALE	23.5	22.25		CC028	MALE	27.3	14.6667
CC028	FEMALE	23.1	13		CC028	MALE	26.1	15.3333
CC028	FEMALE	25.6	12.3333		CC028	MALE	33.2	17
CC028	FEMALE	23.8	13.3333		CC028	MALE	27	18.3333
CC028	FEMALE	22.9	18.75		CC028	MALE	30.1	15.4
CC028	FEMALE	28.8	17		CC028	MALE	29	19.6667
CC028	FEMALE	25.4	27		CC028	MALE	31	18.6667
CC032	FEMALE	30.4	4.33333		CC028	MALE	31.3	17.6
CC032	FEMALE	25	4.33333		CC032	MALE	25.7	7.25
CC032	FEMALE	25	4.33333		CC032	MALE	31.7	4.66667
CC036	FEMALE	19.9	14.8		CC032	MALE	27	6.66667
CC036	FEMALE	19.2	17.4		CC032	MALE	28.2	6
CC036	FEMALE	17.7	14.8		CC032	MALE	26.3	6.66667
CC036	FEMALE	20.4	9.66667		CC032	MALE	25.1	7
CC036	FEMALE	19.2	10		CC032	MALE	28.1	7.33333
CC036	FEMALE	21.8	14.4		CC032	MALE	34.2	6
CC036	FEMALE	21.8	16.6667		CC032	MALE	30.7	6.5
CC036	FEMALE	20.9	12		CC032	MALE	27.7	7.33333
CC036	FEMALE	21.1	12.25		CC032	MALE	29.5	8.33333
CC036	FEMALE	22	12.25		CC032	MALE	28.9	8.66667
CC037	FEMALE	17.3	12.75		CC032	MALE	25.2	7.33333
CC037	FEMALE	17	14		CC032	MALE	34.8	6.75
CC037	FEMALE	22.8	15.75		CC032	MALE	28.5	10
CC037	FEMALE	18.6	15		CC032	MALE	31.8	9
CC037	FEMALE	18.5	14.4		CC032	MALE	29.6	8.66667
CC037	FEMALE	19	16.75		CC032	MALE	27.6	9.66667
CC037	FEMALE	19.6	15.25		CC032	MALE	26	10
CC037	FEMALE	19.2	21.75		CC032	MALE	28.7	9.66667
CC037	FEMALE	19.4	14		CC032	MALE	27.1	10
CC037	FEMALE	19.1	14.6667		CC032	MALE	28.6	10
CC037	FEMALE	22.8	16.3333		CC032	MALE	28	10
CC037	FEMALE	22.5	17		CC032	MALE	26.3	11.5
CC037	FEMALE	18.4	19.75		CC036	MALE	29.6	10.75
CC037	FEMALE	17.6	15		CC036	MALE	24.2	9
CC037	FEMALE	21.8	24.6667		CC036	MALE	25	11.3333
CC037	FEMALE	18.7	18.75		CC036	MALE	26	13.5
CC037	FEMALE	19.3	21		CC036	MALE	22.8	13.25
CC037	FEMALE	20.8	24.5		CC036	MALE	25.3	19.8
CC037	FEMALE	20.6	27.5		CC036	MALE	27.2	13.5
CC038	FEMALE	17	21		CC036	MALE	23.3	14.5
CC038	FEMALE	16.2	18.6667		CC036	MALE	26.6	20
CC038	FEMALE	17.6			CC036	MALE	23.7	22
CC040	FEMALE	31.2	7.25		CC037	MALE	22.9	14
CC040	FEMALE	31	6.66667		CC037	MALE	23.2	13
CC040	FEMALE	31.8	6		CC037	MALE	22.4	22
CC040	FEMALE	30.7	7.5		CC037	MALE	27.7	14.6667
CC040	FEMALE	29.2	8.5		CC037	MALE	26.2	15.75
CC040	FEMALE	30.2	8.33333		CC037	MALE	24.5	18.25
CC040	FEMALE	26.5	12.25		CC037	MALE	25.4	16.5
CC040	FEMALE	28.8	9.5		CC037	MALE	23.1	15.6667
CC040	FEMALE	26.4	9		CC037	MALE	25.6	16
CC040	FEMALE	29.9	10		CC037	MALE	23.5	16
CC040	FEMALE	26.6	9.66667		CC037	MALE	25.7	17.6667
CC040	FEMALE	30.7	10.6667		CC037	MALE	26.1	17
CC040	FEMALE	26.8	10.5		CC037	MALE	26.7	19
CC040	FEMALE	26.6	10		CC038	MALE	29.4	12.25
CC040	FEMALE	21.4	11.25		CC038	MALE	31.3	14.5
CC040	FEMALE	27.5	13		CC038	MALE	28	15
CC040	FEMALE	24.6	10.3333		CC038	MALE	28.8	21.5
CC040	FEMALE	24.9	13.25		CC038	MALE	30	13.3333
CC040	FEMALE	30.2	14		CC038	MALE	26.6	19
CC040	FEMALE	28.7	13.5		CC038	MALE	24.5	19.3333
CC040	FEMALE	22.7	11.25		CC038	MALE	22	26
CC041	FEMALE	20.5	11.25		CC038	MALE	25.6	28
CC041	FEMALE	23	7.5		CC040	MALE	34.4	5.33333
CC041	FEMALE	19.1	10.3333		CC040	MALE	42	5
CC041	FEMALE	21.5	11		CC040	MALE	38.5	6
CC041	FEMALE	22.6	9.5		CC040	MALE	27.5	7.25
CC041	FEMALE	26.7	12.6667		CC040	MALE	33	5
CC041	FEMALE	22.3	14.5		CC040	MALE	39.2	6
CC041	FEMALE	26.8	12		CC040	MALE	40.2	7.33333
CC041	FEMALE	21	12.25		CC040	MALE	25	8
CC041	FEMALE	19.8	15.3333		CC040	MALE	31.6	7
CC041	FEMALE	23.4	11.3333		CC040	MALE	34.3	10
CC041	FEMALE	23	13.5		CC040	MALE	26.9	11.75
CC041	FEMALE	20.7	13.6667		CC040	MALE	31.4	8.66667
CC041	FEMALE	23.3	17		CC040	MALE	34.4	9.33333
CC041	FEMALE	20.8	17		CC040	MALE	36.2	11
CC041	FEMALE	22.7	15.3333		CC040	MALE	39.2	12.3333
CC041	FEMALE	21.5	17.3333		CC040	MALE	33.4	14
CC041	FEMALE	22.5	12.6667		CC040	MALE	27.9	12.75
CC041	FEMALE	21.5	17		CC041	MALE	27.8	8.5
CC041	FEMALE	23.5	15		CC041	MALE	27.4	11.6667
CC041	FEMALE	19.8	9.25		CC041	MALE	26.4	8.5
CC042	FEMALE	20.6	14		CC041	MALE	29.9	9.66667
CC042	FEMALE	19.1	12.5		CC041	MALE	24.4	9
CC042	FEMALE	19	13		CC041	MALE	29.3	10.6667
CC042	FEMALE	16.8	14.5		CC041	MALE	29.2	13.5
CC042	FEMALE	19.7	16.75		CC041	MALE	28.5	11.6667
CC042	FEMALE	20.1	20		CC041	MALE	27.1	11
CC042	FEMALE	20.4	13		CC041	MALE	29.6	18
CC042	FEMALE	20.9	19.25		CC041	MALE	24.1	11
CC042	FEMALE	19	18		CC041	MALE	30.6	13.25
CC042	FEMALE	20.9	23		CC041	MALE	26.4	16.5
CC042	FEMALE	21.2	20		CC041	MALE	23.5	17.2
CC042	FEMALE	19.2	19.25		CC041	MALE	26	11.6667
CC042	FEMALE	21.3	25.5		CC041	MALE	35.3	14
CC042	FEMALE	20.6	24		CC041	MALE	26.1	21.3333
CC051	FEMALE	24.3	10.5		CC041	MALE	22.9	18.6667
CC051	FEMALE	24.5	17		CC041	MALE	26.2	19.6667
CC051	FEMALE	23.6	15		CC041	MALE	25.3	9.75
CC051	FEMALE	23.5	18.25		CC041	MALE	22.8	16.5
CC051	FEMALE	22.6	16.6667		CC042	MALE	24.5	15
CC051	FEMALE	25.2	18.75		CC042	MALE	25.5	14
CC051	FEMALE	25.9	21		CC042	MALE	25.3	14.6667
CC051	FEMALE	22.4	31		CC042	MALE	23.9	12.3333
CC051	FEMALE	19.3	13.75		CC042	MALE	24.4	16.3333
CC051	FEMALE	21.5	12.3333		CC042	MALE	26.2	15.3333
CC051	FEMALE	21.6	11.5		CC042	MALE	24.5	15
CC051	FEMALE	21.4	9.25		CC042	MALE	26.3	15
CC051	FEMALE	17.6	16.3333		CC042	MALE	26.3	16.6667
CC061	FEMALE	19.7	16		CC042	MALE	23	19.3333
CC061	FEMALE	18.3	15.25		CC042	MALE	24	21.3333
CC061	FEMALE	19.1	18		CC042	MALE	25	18.5
CC061	FEMALE	19	22		CC042	MALE	23.5	19.6667
CC061	FEMALE	18.8	15		CC042	MALE	26.5	21.6667
CC061	FEMALE	17.3	20.5		CC042	MALE	24.6	26
CC061	FEMALE	19.3	21.6667		CC051	MALE	31.7	12.3333
CC061	FEMALE	18.9	15.3333		CC051	MALE	28.1	11
CC061	FEMALE	17.7	17.5		CC051	MALE	30.6	11.3333
CC061	FEMALE	17.4	20.6667		CC051	MALE	24.5	11.3333
CC061	FEMALE	17	24.5		CC051	MALE	32.3	14
CC061	FEMALE	18.6	25.75		CC051	MALE	27.9	13.25
CC061	FEMALE	17.5	27.75		CC051	MALE	25	12.6667
					CC051	MALE	30.9	12
					CC051	MALE	26.9	20
					CC051	MALE	26.6	11.5
					CC051	MALE	33.5	11
					CC051	MALE	28.6	8.75
					CC061	MALE	23.5	10
					CC061	MALE	23.5	13.25
					CC061	MALE	22.5	11.75
					CC061	MALE	21.3	18.5
					CC061	MALE	22	20.3333
					CC061	MALE	20.3	20.25
					CC061	MALE	23.1	20.6667
					CC061	MALE	21.6	26
					CC061	MALE	21.9	22.5
					CC061	MALE	22.2	23.6667
					CC061	MALE	19.3	23.3333
					CC061	MALE	23.8	20
					CC061	MALE	20.8	27.5
					CC065	MALE	30.6	8.75
