# Supplementary material for: Identification of genetic factors that modify motor performance and body weight using Collaborative Cross mice
Source: Sci Rep. 2015 Nov 9;5:16247. doi: 10.1038/srep16247 (PMC4637864; doi:10.1038/srep16247)
Supplement: Supplementary Table S2 [file srep16247-s3.xlsx]

## Sheet: Sheet1
Identification of genetic factors that modify motor performance and body weight using Collaborative Cross mice.
Jian-Hua Mao1*, Sasha Langley1, Yurong Huang1, Michael Hang1, Kristofer Bouchard1, Sue Celniker1, Benjamin Brown1, Janet Jansson2, Gary Karpen1 and Antoine M. Snijders1*
Table S2. Linkage analysis of body weight and rotarod performance.
SNP	chr	bp	weight	speed	weight_males	weight_females	speed_males	speed_females
UNC6	1	3000354	0.266282	2.75969	0.114987	0.428267	1.97145	0.973485
JAX00000010	1	3125498	0.266282	2.75969	0.114987	0.428267	1.97145	0.973485
JAX00240603	1	3242876	2.29748	1.74318	2.29638	1.82468	2.86651	0.0281168
JAX00240613	1	3313480	0.266282	2.75969	0.114987	0.428267	1.97145	0.973485
UNC12838	1	4126114	2.61104	2.76148	1.26017	4.21219	0.278703	4.5249
UNC010515539	1	4420703	0.629741	4.43472	0.10619	1.49675	2.65019	2.21339
UNC16386	1	4436817	0.613195	10.0887	0.127268	1.75151	4.92903	5.8491
UNC010515556	1	4521109	2.56359	16.4896	0.637557	4.11199	9.73201	7.63974
UNC23995	1	5123462	2.02908	2.33063	0.516207	1.53503	1.73682	0.880784
UNC24700	1	5214658	2.75332	1.59808	3.76513	4.24306	0.819853	1.47698
UNC30322	1	6053778	5.14525	15.8927	2.55888	6.25863	11.4718	5.80702
UNC34218	1	6347558	1.30492	3.3412	0.11372	2.24486	2.38004	1.37072
JAX00000353	1	7688128	13.6319	9.78693	8.60179	13.5833	3.51429	7.84293
JAX00241337	1	7761612	13.6319	9.78693	8.60179	13.5833	3.51429	7.84293
JAX00241351	1	7930588	13.6319	9.78693	8.60179	13.5833	3.51429	7.84293
JAX00241357	1	8013448	13.6319	9.78693	8.60179	13.5833	3.51429	7.84293
UNC61552	1	8252472	11.2141	11.9133	7.16244	11.6105	3.81744	10.4636
UNC64786	1	8448237	13.9462	19.03	7.17022	9.67427	12.137	7.64247
UNC010013426	1	8833219	13.9462	19.03	7.17022	9.67427	12.137	7.64247
UNC70761	1	8855168	6.1955	14.6415	2.83024	6.12977	9.77581	5.70676
UNC74840	1	9146642	1.30492	3.3412	0.11372	2.24486	2.38004	1.37072
JAX00000461	1	9238060	3.67825	2.14592	1.72924	5.25812	0.195238	3.51127
backupJAX00000484	1	9544053	0.0387595	2.88696	0.265119	1.13551	2.22123	0.891723
UNC010016945	1	9764468	3.74424	0.478826	1.71528	4.90836	0.164653	1.27002
UNC82824	1	9764665	3.74424	0.478826	1.71528	4.90836	0.164653	1.27002
UNC83675	1	9834068	10.333	12.5697	5.11878	6.98278	8.25661	4.93604
UNC86282	1	10004632	12.5062	10.1807	6.13741	8.57785	7.39074	3.51125
UNC92768	1	10609479	13.9462	19.03	7.17022	9.67427	12.137	7.64247
UNC98241	1	11058863	12.5062	10.1807	6.13741	8.57785	7.39074	3.51125
UNC99201	1	11106541	2.49768	0.874236	1.11825	3.69578	0.10903	2.0435
UNC99911	1	11137782	2.49768	0.874236	1.11825	3.69578	0.10903	2.0435
UNC101009	1	11182940	13.6319	9.78693	8.60179	13.5833	3.51429	7.84293
UNC104485	1	11362723	0.613195	10.0887	0.127268	1.75151	4.92903	5.8491
UNC110353	1	11682428	12.4649	10.935	8.62351	13.0502	3.83254	9.11449
UNC112302	1	11783333	1.61867	5.38611	0.988933	4.53889	1.18499	6.96855
UNC113047	1	11825869	4.1056	1.57679	4.4336	6.65844	0.683325	1.69282
UNC114331	1	11904642	8.15685	13.3885	5.94931	11.5673	5.4352	10.144
UNC114802	1	11944710	4.1056	1.57679	4.4336	6.65844	0.683325	1.69282
UNC115578	1	11996274	7.436	22.8844	3.92911	7.93089	14.0242	9.87299
UNC116540	1	12072863	8.15685	13.3885	5.94931	11.5673	5.4352	10.144
UNC116817	1	12106785	7.436	22.8844	3.92911	7.93089	14.0242	9.87299
UNC119817	1	12361314	12.4649	10.935	8.62351	13.0502	3.83254	9.11449
UNC010520877	1	12712618	7.436	22.8844	3.92911	7.93089	14.0242	9.87299
UNC123541	1	12719683	0.479378	0.0277819	0.381393	2.80191	0.701525	1.02691
UNC123662	1	12731061	0.479378	0.0277819	0.381393	2.80191	0.701525	1.02691
UNC125893	1	12906145	12.4649	10.935	8.62351	13.0502	3.83254	9.11449
JAX00242226	1	13028328	16.2613	12.254	10.2458	16.8855	3.7864	10.8601
JAX00000747	1	13045799	16.2613	12.254	10.2458	16.8855	3.7864	10.8601
UNC128912	1	13066877	16.2613	12.254	10.2458	16.8855	3.7864	10.8601
UNC130697	1	13192356	12.4649	10.935	8.62351	13.0502	3.83254	9.11449
UNC131724	1	13277136	10.2598	13.3888	7.21232	11.3289	4.17291	12.3596
UNC_rs50672660	1	13643778	5.32024	19.4074	3.1246	5.57423	11.2868	9.06058
UNC136630	1	13665185	0.462587	0.577708	0.479693	2.25997	1.2846	0.335048
UNC137674	1	13728303	7.36019	26.1218	3.40779	8.20252	13.2355	13.8655
UNC138462	1	13771763	1.59227	0.901437	0.329957	2.8579	0.507672	0.617863
UNC140121	1	13850495	16.2613	12.254	10.2458	16.8855	3.7864	10.8601
UNC142280	1	14017845	11.5866	11.0156	8.25113	12.4741	4.00931	8.9461
UNC144144	1	14186684	5.89327	28.5681	3.1176	6.72334	15.828	13.8109
UNC145132	1	14251569	9.06349	10.9393	6.6714	11.9339	4.70581	8.13488
JAX00000840	1	14287198	14.163	14.2867	9.83282	14.5497	4.80313	12.5048
UNC145909	1	14324246	12.4649	10.935	8.62351	13.0502	3.83254	9.11449
UNC148022	1	14463432	1.16989	0.772894	0.793768	3.56145	1.22066	0.112708
UNC149432	1	14579626	1.16989	0.772894	0.793768	3.56145	1.22066	0.112708
UNC149968	1	14612283	7.68668	19.6669	3.98122	7.79099	12.7655	7.98476
UNC150730	1	14649968	4.54847	8.70223	4.40863	6.78255	3.68519	7.13517
UNC159456	1	15214835	1.38962	4.40239	1.71814	3.7934	1.71402	4.34682
UNC162603	1	15429821	1.38962	4.40239	1.71814	3.7934	1.71402	4.34682
UNC166915	1	15706493	11.8484	23.2326	5.8466	9.27665	11.2893	12.5991
JAX00242845	1	15708895	12.8008	13.9147	8.13257	13.6833	3.90742	13.3198
UNC167166	1	15742098	2.90507	0.195533	1.57248	4.5762	1.47505	1.10697
JAX00000960	1	15896041	1.19752	5.44654	0.987618	0.31144	5.42983	0.969541
UNC170285	1	15928113	4.89882	10.9961	4.27478	7.11164	3.76957	10.0644
UNC172447	1	16096716	0.304682	3.76156	0.431644	1.22428	3.65747	0.688749
UNC173039	1	16145902	3.84815	13.3417	1.91753	4.30237	9.55574	4.80674
UNC173980	1	16228221	2.90507	0.195533	1.57248	4.5762	1.47505	1.10697
UNC179038	1	16689127	6.65769	12.9647	4.97104	9.68494	4.86446	10.9142
UNC010687234	1	16971750	4.64385	6.02484	4.08742	5.51159	1.46177	6.97398
UNC184484	1	17111322	4.05738	20.4412	2.38542	4.33177	11.2397	10.2587
UNC186479	1	17245126	1.19752	5.44654	0.987618	0.31144	5.42983	0.969541
JAX00243111	1	17306390	0.0771924	0.73448	0.176859	1.49029	1.67892	0.43388
UNC194162	1	17781423	3.19276	11.2097	3.35261	5.67196	4.04226	10.787
UNC195750	1	17863677	1.38962	4.40239	1.71814	3.7934	1.71402	4.34682
backupUNC010039427	1	18263891	1.38962	4.40239	1.71814	3.7934	1.71402	4.34682
JAX00001157	1	18498563	5.13042	4.94888	4.43912	5.9233	1.29719	5.37087
UNC207853	1	18606559	5.13042	4.94888	4.43912	5.9233	1.29719	5.37087
UNC211603	1	18862103	2.03288	10.3547	1.13654	2.28533	7.12623	4.05914
UNC215285	1	19154945	3.68318	5.07505	3.18262	4.99503	1.28375	5.65911
UNC216547	1	19318454	0.890505	0.83374	0.0628994	1.98549	0.380142	0.698823
UNC218583	1	19472066	12.8008	13.9147	8.13257	13.6833	3.90742	13.3198
UNC219849	1	19554776	1.38962	4.40239	1.71814	3.7934	1.71402	4.34682
UNC222054	1	19707164	1.15013	2.82261	0.46159	2.57392	3.94179	0.184978
UNC222950	1	19763659	9.29909	13.4184	4.69587	6.7629	7.5928	6.20412
UNC010523586	1	19828081	0.180087	0.4377	0.995964	0.375495	0.235242	0.364562
UNC236681	1	20724277	1.66888	4.11325	1.9493	3.43139	1.48243	4.24622
UNC239961	1	20880440	0.133344	2.13986	0.837357	0.187497	0.5376	2.42925
UNC241230	1	20938028	6.19141	15.5959	4.61247	9.69684	5.63676	13.2088
UNC243187	1	21054930	4.15763	17.0425	2.15817	4.9778	11.121	6.87633
UNC244201	1	21116071	6.1955	14.6415	2.83024	6.12977	9.77581	5.70676
backupUNC010527629	1	21290256	0.1517	1.84284	0.243184	1.58589	2.28962	0.120441
UNC251384	1	21581359	5.89327	28.5681	3.1176	6.72334	15.828	13.8109
JAX00244011	1	21640998	7.54785	1.77496	4.93668	7.45578	0.660443	1.59128
UNC253175	1	21680727	3.62763	1.84743	1.59763	4.76189	2.86761	0.0492875
JAX00244057	1	21724792	10.333	12.5697	5.11878	6.98278	8.25661	4.93604
UNC257250	1	21944613	12.7618	12.9691	5.44631	9.62543	7.12578	6.23274
UNC257864	1	21981969	10.333	12.5697	5.11878	6.98278	8.25661	4.93604
UNC261003	1	22239874	1.21943	5.91743	1.31818	3.92755	1.87539	6.14184
JAX00001439	1	22280488	1.52772	0.140785	0.246421	2.32157	0.215192	0.0205322
UNC262158	1	22299359	1.52772	0.140785	0.246421	2.32157	0.215192	0.0205322
UNC263171	1	22357276	0.498734	2.1914	0.303067	0.932545	2.66646	0.169602
UNC266348	1	22610742	5.13042	4.94888	4.43912	5.9233	1.29719	5.37087
UNC266725	1	22641136	0.342678	1.35279	0.372944	1.34043	2.13824	0.128614
JAX00001464	1	22671027	7.13185	22.2113	3.46294	7.67841	12.8237	10.1972
UNC268149	1	22721259	2.11799	16.6089	1.16544	3.16805	10.1639	7.31778
UNC269692	1	22803200	0.336239	0.132987	0.181237	1.18993	0.212778	0.0198423
UNC269899	1	22816232	0.0897402	1.80939	0.158721	2.26001	2.71818	0.0284039
UNC275738	1	23233171	3.58659	15.9392	1.5968	4.42448	9.79888	6.86984
UNC275951	1	23249987	7.95369	12.9988	5.31546	11.4858	4.66744	10.7407
UNC277576	1	23386264	5.7052	18.1362	2.68913	6.32298	11.0896	7.7605
UNC010530523	1	23502833	5.7052	18.1362	2.68913	6.32298	11.0896	7.7605
UNC282212	1	23718669	0.343611	1.17304	0.137481	2.68672	1.72095	0.0192683
UNC283804	1	23819686	0.343611	1.17304	0.137481	2.68672	1.72095	0.0192683
UNC284897	1	23906454	2.73262	0.117945	1.83622	5.75212	0.32975	0.851656
backupUNC010532073	1	24011613	2.73262	0.117945	1.83622	5.75212	0.32975	0.851656
UNC288334	1	24115178	0.343611	1.17304	0.137481	2.68672	1.72095	0.0192683
UNC292653	1	24368751	4.70927	17.6994	2.10825	5.39633	10.7774	7.62684
UNC293247	1	24411333	14.4391	33.4491	7.55656	13.948	19.1245	15.144
UNC294157	1	24460402	0.343611	1.17304	0.137481	2.68672	1.72095	0.0192683
UNC295267	1	24516478	0.343611	1.17304	0.137481	2.68672	1.72095	0.0192683
UNC300940	1	24901977	0.343611	1.17304	0.137481	2.68672	1.72095	0.0192683
UNC301459	1	24937858	0.343611	1.17304	0.137481	2.68672	1.72095	0.0192683
UNC307271	1	25407845	10.6882	7.37138	7.29861	11.9287	2.09334	7.17656
JAX00001667	1	25420348	10.6882	7.37138	7.29861	11.9287	2.09334	7.17656
UNC307551	1	25430400	10.6882	7.37138	7.29861	11.9287	2.09334	7.17656
UNC309235	1	25586744	1.23232	2.33104	0.693418	2.71717	3.10996	0.172391
JAX00244974	1	25938834	9.42778	16.6512	4.58728	7.37368	9.02724	8.13328
UNC317647	1	26144612	3.18782	0.5203	1.46895	3.3411	0.817398	0.0264405
UNC321690	1	26364846	11.7541	22.4573	5.61971	11.455	13.6548	9.6409
UNC323488	1	26511958	12.7078	17.1935	7.62947	8.35571	9.92236	7.63377
UNC010055709	1	28900260	5.76872	11.6979	2.89178	4.14038	6.83871	5.25748
UNC352920	1	28941468	5.76872	11.6979	2.89178	4.14038	6.83871	5.25748
JAX00001940	1	29058510	7.39113	17.2704	4.08438	5.37969	9.6068	8.08204
UNC361622	1	29634566	10.1278	16.639	4.83148	7.88205	8.86019	8.29631
backupUNC010059535	1	29644010	14.3369	20.721	7.2519	10.8807	10.968	10.2501
backupUNC010060795	1	30377353	9.69552	18.1573	6.55071	6.403	12.0245	6.85133
backupUNC010061308	1	30831641	15.4185	20.2636	8.41105	14.8047	9.37913	11.5908
UNC374016	1	30971845	12.2387	2.04637	5.81915	9.9044	1.91424	0.547031
UNC375193	1	31115769	5.76872	11.6979	2.89178	4.14038	6.83871	5.25748
UNC385417	1	32139078	10.1278	16.639	4.83148	7.88205	8.86019	8.29631
backupUNC010539556	1	32691565	0.367263	1.4014	0.222194	0.750362	0.243983	1.94176
UNC391961	1	32704833	7.98637	1.11864	3.51189	7.46882	1.30931	0.18077
UNC392954	1	32786422	8.45789	16.3066	6.31753	5.49989	9.75158	7.18774
JAX00245909	1	32918647	8.16049	17.3595	4.30878	4.84161	9.09362	8.54674
UNC396545	1	33027612	9.61912	15.8928	3.76023	9.03458	9.03297	7.36283
JAX00002239	1	33045629	7.89486	18.6977	4.2237	6.45969	11.0889	8.32488
UNC397206	1	33089273	8.76031	14.5586	4.69887	7.77021	9.7671	5.69587
UNC398516	1	33189742	10.4024	20.3844	5.46339	9.63	8.53137	12.7817
UNC400048	1	33300680	3.69082	0.198307	2.41887	3.08401	0.746393	0.360942
UNC402814	1	33504080	8.16049	17.3595	4.30878	4.84161	9.09362	8.54674
UNC403880	1	33556142	10.9431	18.2749	7.11093	7.28402	11.7531	7.16901
UNC404611	1	33599378	2.86329	0.112001	1.05261	2.25923	0.391351	0.266305
UNC405774	1	33687652	7.89486	18.6977	4.2237	6.45969	11.0889	8.32488
UNC406743	1	33754195	2.86329	0.112001	1.05261	2.25923	0.391351	0.266305
UNC010540261	1	33778482	0.367263	1.4014	0.222194	0.750362	0.243983	1.94176
UNC407455	1	33788246	8.59332	13.2746	4.31311	5.84207	7.8898	5.68252
UNC407727	1	33802586	13.2767	24.8924	6.66437	9.2809	12.1978	13.2425
JAX00246144	1	33845962	2.12319	0.212009	0.540159	2.46759	0.336424	0.0371509
UNC409387	1	33917827	6.70316	1.5731	2.8959	5.76012	1.32971	0.531194
UNC409541	1	33924527	2.86329	0.112001	1.05261	2.25923	0.391351	0.266305
UNC413286	1	34098545	6.01285	0.113982	2.85424	3.91161	0.442974	0.325001
UNC416008	1	34235467	1.18817	0.120769	0.682852	1.47025	0.591402	0.35151
UNC420225	1	34463393	7.4818	8.84003	2.98763	5.61171	5.92053	3.2973
backupUNC010066723	1	34470336	13.3273	14.7882	5.67761	11.0489	8.69424	6.55835
UNC420525	1	34485224	7.4818	8.84003	2.98763	5.61171	5.92053	3.2973
UNC420638	1	34491238	25.948	23.5432	12.3916	20.8456	13.3583	10.6087
UNC421584	1	34543976	2.72665	0.0197414	0.807057	3.38823	0.318793	0.320869
JAX00246388	1	34683532	2.72665	0.0197414	0.807057	3.38823	0.318793	0.320869
UNC425112	1	34736053	1.18817	0.120769	0.682852	1.47025	0.591402	0.35151
UNC426583	1	34815871	8.59332	13.2746	4.31311	5.84207	7.8898	5.68252
UNC427689	1	34872457	2.72665	0.0197414	0.807057	3.38823	0.318793	0.320869
UNC429302	1	35008096	2.72665	0.0197414	0.807057	3.38823	0.318793	0.320869
UNC010542162	1	35008597	1.40991	0.530486	0.75634	2.07735	0.895741	0.0143839
UNC429913	1	35040684	2.80718	8.28185	0.986805	2.28711	5.01672	3.61628
UNC430594	1	35092137	4.26983	15.5124	3.08217	3.26135	8.95952	7.24126
UNC010442706	1	35159187	2.97851	14.2594	1.52258	2.87409	8.21558	6.72122
UNC433296	1	35247303	3.57462	7.4116	1.51091	1.4566	4.31209	3.34004
UNC438854	1	35582876	2.28046	0.0290935	0.693722	2.88444	0.369311	0.353091
UNC439302	1	35629710	0.522332	1.45679	0.0382695	0.482321	0.21368	2.19681
UNC440036	1	35669720	0.895958	3.83864	1.62298	0.428381	1.1062	3.89564
UNC440633	1	35694664	7.98637	1.11864	3.51189	7.46882	1.30931	0.18077
UNC443247	1	35862285	2.43423	5.56549	3.0929	1.36605	1.81646	4.97786
UNC443490	1	35876331	2.43423	5.56549	3.0929	1.36605	1.81646	4.97786
UNC444874	1	35958093	1.96568	9.88883	1.46233	0.57018	5.93099	4.39679
UNC445897	1	36009507	0.384457	2.4866	0.755366	0.353143	0.540922	3.07651
UNC447572	1	36120341	0.158436	2.50298	0.616585	0.086631	0.607471	2.92047
JAX00002469	1	36134383	0.848624	0.397897	0.0886954	1.4613	0.0433782	0.784055
JAX00246861	1	36135429	4.12622	0.430821	1.75223	4.07246	0.785379	0.0835072
UNC448278	1	36162727	0.848624	0.397897	0.0886954	1.4613	0.0433782	0.784055
UNC449157	1	36206192	4.12622	0.430821	1.75223	4.07246	0.785379	0.0835072
UNC449992	1	36252985	4.70166	0.41481	1.92157	4.63199	0.717352	0.0614752
UNC452094	1	36385651	0.848624	0.397897	0.0886954	1.4613	0.0433782	0.784055
UNC454349	1	36557399	2.35757	9.80755	1.60829	0.846828	5.74475	4.49813
UNC455081	1	36622530	2.43423	5.56549	3.0929	1.36605	1.81646	4.97786
UNC455695	1	36678385	1.96568	9.88883	1.46233	0.57018	5.93099	4.39679
JAX00002519	1	36771150	1.09594	0.412238	0.142911	1.78751	0.0163635	0.748846
UNC458188	1	36840054	1.76888	0.79326	1.0474	2.22395	1.08159	0.0911606
UNC458623	1	36869667	7.67471	5.77175	5.77064	4.49606	1.75683	5.21211
JAX00002531	1	36916832	5.65995	14.8494	2.9005	5.91658	9.76532	6.05383
UNC459946	1	36968589	2.49517	2.36995	1.74324	1.86129	0.467845	2.88732
UNC460838	1	37051445	2.04161	2.38056	1.58297	1.36727	0.513565	2.78677
UNC461326	1	37088974	1.50507	0.788454	0.944944	1.95889	1.12503	0.0705931
UNC462268	1	37145010	8.48974	5.72033	6.03313	5.41172	1.67696	5.30295
backupUNC011221975	1	37250989	2.35757	9.80755	1.60829	0.846828	5.74475	4.49813
JAX00247383	1	37639572	0.0938632	4.36391	0.0519154	0.0527385	3.5899	1.32311
UNC469748	1	37709647	2.35757	9.80755	1.60829	0.846828	5.74475	4.49813
UNC470729	1	37811201	15.2804	26.0155	9.24873	11.1512	15.7381	11.0795
UNC472554	1	38019318	7.25134	18.6216	3.98387	5.97902	11.2744	8.10436
UNC010551393	1	38230862	8.48974	5.72033	6.03313	5.41172	1.67696	5.30295
UNC474350	1	38237916	8.48974	5.72033	6.03313	5.41172	1.67696	5.30295
JAX00191390	1	38523976	2.35757	9.80755	1.60829	0.846828	5.74475	4.49813
UNC480235	1	38619494	1.5446	9.11874	1.01653	0.851219	5.81224	3.85264
UNC480646	1	38648815	1.76888	0.79326	1.0474	2.22395	1.08159	0.0911606
UNC482602	1	38802548	2.345	8.33862	1.38902	1.0388	6.24075	2.73111
UNC487589	1	39078861	7.67471	5.77175	5.77064	4.49606	1.75683	5.21211
UNC488354	1	39110805	0.384457	2.4866	0.755366	0.353143	0.540922	3.07651
UNC488654	1	39127103	13.3273	14.7882	5.67761	11.0489	8.69424	6.55835
JAX00247813	1	39161094	2.22986	4.21259	0.480043	1.5046	3.10622	1.43737
UNC490855	1	39289222	25.948	23.5432	12.3916	20.8456	13.3583	10.6087
JAX00002707	1	39300692	13.3273	14.7882	5.67761	11.0489	8.69424	6.55835
UNC492821	1	39437912	0.521735	1.6854	0.708078	0.715429	0.574458	1.73654
JAX00247915	1	39474741	0.158436	2.50298	0.616585	0.086631	0.607471	2.92047
UNC494410	1	39535503	1.38552	7.42653	1.11663	0.0751053	4.78185	2.99075
UNC494697	1	39552534	4.12622	0.430821	1.75223	4.07246	0.785379	0.0835072
UNC496336	1	39666647	0.384457	2.4866	0.755366	0.353143	0.540922	3.07651
UNC496797	1	39689970	0.132182	4.73901	0.201714	0.133055	3.23095	1.97461
UNC497379	1	39720118	11.598	25.0523	7.46851	9.05925	13.7232	12.1588
UNC498300	1	39771150	10.9214	17.1374	4.83073	9.3438	9.24315	8.40954
UNC500000	1	39870423	1.50507	0.788454	0.944944	1.95889	1.12503	0.0705931
UNC500236	1	39878673	0.848624	0.397897	0.0886954	1.4613	0.0433782	0.784055
UNC501434	1	39955636	8.48974	5.72033	6.03313	5.41172	1.67696	5.30295
UNC502074	1	39993145	2.35757	9.80755	1.60829	0.846828	5.74475	4.49813
UNC502670	1	40038437	2.49517	2.36995	1.74324	1.86129	0.467845	2.88732
UNC010073213	1	40194100	0.308499	1.6888	0.603865	0.39981	0.625051	1.63862
UNC505646	1	40230220	2.345	8.33862	1.38902	1.0388	6.24075	2.73111
UNC506099	1	40260651	0.0938632	4.36391	0.0519154	0.0527385	3.5899	1.32311
UNC506368	1	40284040	2.345	8.33862	1.38902	1.0388	6.24075	2.73111
UNC507122	1	40336007	15.958	19.6496	9.9748	11.1338	12.0586	8.29582
UNC508264	1	40420040	12.4678	10.7045	5.61686	9.89411	6.49835	4.63332
UNC508517	1	40432265	11.7968	19.2853	7.8556	8.81541	10.5855	9.53866
UNC509377	1	40482505	2.26847	4.96184	1.45114	0.90902	4.16222	1.3345
UNC509907	1	40521029	0.0206123	2.15261	0.350269	0.280113	0.627888	2.37411
UNC510223	1	40540970	12.4678	10.7045	5.61686	9.89411	6.49835	4.63332
backupUNC010074862	1	40848091	1.63361	2.16336	0.390882	0.864312	1.92328	0.504739
UNC515038	1	40855166	12.4678	10.7045	5.61686	9.89411	6.49835	4.63332
UNC515205	1	40864432	12.4678	10.7045	5.61686	9.89411	6.49835	4.63332
UNC517414	1	40979551	0.521735	1.6854	0.708078	0.715429	0.574458	1.73654
UNC517564	1	40988648	24.8983	21.3038	12.3472	19.3406	11.8818	9.84661
JAX00002871	1	41479592	0.384457	2.4866	0.755366	0.353143	0.540922	3.07651
UNC525221	1	41490127	3.02757	5.53326	3.36947	1.97399	1.71665	5.14547
UNC525479	1	41509139	0.384457	2.4866	0.755366	0.353143	0.540922	3.07651
UNC525766	1	41534784	0.848624	0.397897	0.0886954	1.4613	0.0433782	0.784055
UNC525955	1	41548409	0.848624	0.397897	0.0886954	1.4613	0.0433782	0.784055
UNC526893	1	41614413	0.848624	0.397897	0.0886954	1.4613	0.0433782	0.784055
UNC527371	1	41641666	1.07786	6.04349	0.908342	0.408881	4.28297	2.25162
JAX00002883	1	41647456	4.52381	10.7079	2.98929	3.98658	6.37498	5.03633
UNC527937	1	41678865	4.52381	10.7079	2.98929	3.98658	6.37498	5.03633
UNC528356	1	41703845	0.390073	1.7751	0.266068	0.490585	1.66173	0.473479
UNC528903	1	41759136	0.848624	0.397897	0.0886954	1.4613	0.0433782	0.784055
UNC529906	1	41838262	0.384457	2.4866	0.755366	0.353143	0.540922	3.07651
UNC531436	1	41937572	3.32402	0.178698	1.16759	3.74299	0.550667	0.235869
UNC531500	1	41943390	0.848624	0.397897	0.0886954	1.4613	0.0433782	0.784055
UNC532412	1	42017665	0.848624	0.397897	0.0886954	1.4613	0.0433782	0.784055
JAX00002914	1	42050988	0.384457	2.4866	0.755366	0.353143	0.540922	3.07651
UNC533314	1	42083393	2.49517	2.36995	1.74324	1.86129	0.467845	2.88732
UNC535173	1	42229615	26.342	20.2728	12.7946	20.4619	11.0462	9.71166
UNC010443677	1	42238850	2.13291	1.96752	0.500843	1.34876	1.69217	0.513611
UNC535648	1	42255318	2.13291	1.96752	0.500843	1.34876	1.69217	0.513611
UNC535822	1	42270642	0.848624	0.397897	0.0886954	1.4613	0.0433782	0.784055
UNC536663	1	42338284	4.64227	6.89367	4.21265	2.72655	2.10875	6.27269
JAX00002942	1	42424416	0.308499	1.6888	0.603865	0.39981	0.625051	1.63862
UNC538011	1	42441594	0.308499	1.6888	0.603865	0.39981	0.625051	1.63862
JAX00248686	1	42464294	0.308499	1.6888	0.603865	0.39981	0.625051	1.63862
UNC538532	1	42473606	0.308499	1.6888	0.603865	0.39981	0.625051	1.63862
UNC539910	1	42566603	0.384457	2.4866	0.755366	0.353143	0.540922	3.07651
UNC540376	1	42589976	2.77918	4.72966	1.62339	1.31094	3.84432	1.36807
UNC542045	1	42711915	2.77918	4.72966	1.62339	1.31094	3.84432	1.36807
UNC544289	1	42888307	2.77918	4.72966	1.62339	1.31094	3.84432	1.36807
UNC545603	1	42983995	6.6841	6.65215	3.08576	3.02609	3.58204	3.33463
UNC545949	1	43001829	6.6841	6.65215	3.08576	3.02609	3.58204	3.33463
UNC547234	1	43093837	7.81085	6.95712	3.01195	4.84695	4.47513	2.726
UNC548541	1	43188261	7.81085	6.95712	3.01195	4.84695	4.47513	2.726
UNC550060	1	43289977	10.9495	12.8585	5.00901	8.98979	6.79827	6.64363
UNC550476	1	43309697	6.6841	6.65215	3.08576	3.02609	3.58204	3.33463
UNC010078808	1	43329782	23.7158	25.0059	11.8865	18.5917	12.5241	13.2542
UNC551425	1	43356855	5.62313	5.01419	3.12787	6.99327	1.65443	4.47541
UNC551663	1	43374898	5.62313	5.01419	3.12787	6.99327	1.65443	4.47541
JAX00003017	1	43412619	5.62313	5.01419	3.12787	6.99327	1.65443	4.47541
UNC552818	1	43444515	5.62313	5.01419	3.12787	6.99327	1.65443	4.47541
UNC553082	1	43456748	5.62313	5.01419	3.12787	6.99327	1.65443	4.47541
UNC554095	1	43518562	6.00954	6.80939	2.84679	3.25149	4.34445	2.7416
UNC554949	1	43569615	6.6841	6.65215	3.08576	3.02609	3.58204	3.33463
UNC555788	1	43621691	6.00954	6.80939	2.84679	3.25149	4.34445	2.7416
UNC557096	1	43709038	1.51999	0.132226	0.854541	0.544185	0.284436	0.116679
UNC557616	1	43733188	6.6841	6.65215	3.08576	3.02609	3.58204	3.33463
UNC557806	1	43742555	6.69102	7.10282	5.56903	6.98853	2.95482	5.31126
JAX00249034	1	43822874	1.92867	3.31211	1.65452	3.09591	1.20687	3.04265
JAX00249118	1	44163357	1.87627	2.21533	1.30513	1.42525	0.398421	2.80819
UNC563452	1	44179076	2.80557	3.41588	1.58401	1.34314	3.14551	0.781713
UNC573481	1	44820101	1.51999	0.132226	0.854541	0.544185	0.284436	0.116679
UNC010084304	1	45007443	7.81085	6.95712	3.01195	4.84695	4.47513	2.726
UNC578793	1	45313372	1.70322	0.185035	1.01907	2.97019	0.36363	1.2061
UNC581980	1	45495665	1.51999	0.132226	0.854541	0.544185	0.284436	0.116679
UNC011275068	1	45599966	0.523428	1.03282	0.59747	0.664398	1.27267	0.0250606
JAX00249409	1	45655632	23.7158	25.0059	11.8865	18.5917	12.5241	13.2542
backupUNC010086952	1	45720141	6.00954	6.80939	2.84679	3.25149	4.34445	2.7416
UNC587430	1	45826740	1.17615	2.65545	0.221152	0.793094	1.90583	0.964949
UNC010712538	1	46170528	1.77448	1.66809	0.612996	0.0553222	1.20518	0.499429
UNC597735	1	46963811	1.00831	3.97772	1.20514	2.21515	1.20149	4.27968
JAX00249717	1	46982880	0.834719	2.67582	0.701632	0.778684	0.561495	3.1928
backupUNC010715008	1	47680051	12.8864	8.60745	5.90284	11.2758	6.16408	3.01448
UNC606275	1	47698362	17.9213	13.6726	10.7088	13.7969	9.95765	4.59666
UNC615565	1	48503022	1.87627	2.21533	1.30513	1.42525	0.398421	2.80819
UNC010561617	1	48601024	1.87627	2.21533	1.30513	1.42525	0.398421	2.80819
UNC618599	1	48786364	0.834719	2.67582	0.701632	0.778684	0.561495	3.1928
UNC621376	1	49047075	3.76176	3.2105	2.22585	1.56415	2.85717	0.761103
UNC627036	1	49452027	0.834719	2.67582	0.701632	0.778684	0.561495	3.1928
UNC633506	1	49947472	1.94558	0.117038	1.45079	2.97179	0.484802	1.18903
UNC636247	1	50100737	1.95962	3.76869	1.51136	0.778305	3.22306	1.04807
UNC639433	1	50297853	3.30583	4.5076	2.22464	1.68862	4.15367	1.05885
UNC651262	1	51147080	0.0544171	1.52324	0.064825	1.30547	1.56209	0.218359
UNC652639	1	51237602	13.4717	10.2992	5.92928	10.7134	6.09788	4.63972
UNC653165	1	51283188	5.62313	5.01419	3.12787	6.99327	1.65443	4.47541
UNC653383	1	51299179	1.71427	5.05659	1.77223	2.41276	1.22379	6.07547
UNC656481	1	51554193	3.31166	3.4618	2.22169	1.36584	2.98871	0.911652
UNC656936	1	51587198	18.3052	13.4937	8.98982	13.3358	7.82919	6.12288
UNC657187	1	51604716	0.627911	0.504153	0.0257998	0.326874	0.709887	0.0467512
UNC657492	1	51627533	9.03064	6.40978	3.86004	7.05115	4.13073	2.6935
JAX00003631	1	51636720	3.93719	3.30313	1.44472	2.15954	2.52551	1.04893
UNC657626	1	51641815	0.627911	0.504153	0.0257998	0.326874	0.709887	0.0467512
UNC010098122	1	51655344	17.973	15.5345	11.8698	11.6013	9.39278	6.77823
UNC659930	1	51783184	3.93719	3.30313	1.44472	2.15954	2.52551	1.04893
UNC660383	1	51810557	3.31166	3.4618	2.22169	1.36584	2.98871	0.911652
UNC660770	1	51828732	15.9275	10.2936	6.94064	14.028	6.85199	3.93642
JAX00250526	1	51843805	1.50103	0.88121	0.3967	0.967307	0.0569982	1.60922
UNC661198	1	51846487	12.2387	2.04637	5.81915	9.9044	1.91424	0.547031
UNC661499	1	51860556	9.03064	6.40978	3.86004	7.05115	4.13073	2.6935
UNC661934	1	51887394	3.93719	3.30313	1.44472	2.15954	2.52551	1.04893
JAX00250556	1	51906470	0.627911	0.504153	0.0257998	0.326874	0.709887	0.0467512
JAX00003653	1	51934951	3.93719	3.30313	1.44472	2.15954	2.52551	1.04893
UNC663552	1	51983459	2.44896	3.41943	0.89871	1.35214	2.67571	1.0755
UNC664649	1	52038344	0.899824	0.0215197	0.431446	2.76715	0.402922	0.571943
JAX00003662	1	52053867	15.9275	10.2936	6.94064	14.028	6.85199	3.93642
UNC665178	1	52066673	0.207678	1.70274	0.762263	0.0831494	0.493074	1.84896
JAX00250618	1	52068373	5.22143	0.987354	1.99752	5.32637	0.993648	0.260458
UNC666044	1	52120089	0.899824	0.0215197	0.431446	2.76715	0.402922	0.571943
UNC666736	1	52162190	0.899824	0.0215197	0.431446	2.76715	0.402922	0.571943
UNC667574	1	52213650	0.899824	0.0215197	0.431446	2.76715	0.402922	0.571943
UNC667661	1	52220079	4.4408	1.71281	2.70578	6.36002	0.366315	2.38324
UNC668252	1	52280173	0.899824	0.0215197	0.431446	2.76715	0.402922	0.571943
UNC668320	1	52289004	0.899824	0.0215197	0.431446	2.76715	0.402922	0.571943
UNC669458	1	52361300	0.899824	0.0215197	0.431446	2.76715	0.402922	0.571943
UNC669669	1	52383667	0.265494	0.923279	0.0201398	0.754196	0.869911	0.137426
UNC671332	1	52511356	0.899824	0.0215197	0.431446	2.76715	0.402922	0.571943
JAX00003699	1	52528905	0.265494	0.923279	0.0201398	0.754196	0.869911	0.137426
UNC672894	1	52629916	0.899824	0.0215197	0.431446	2.76715	0.402922	0.571943
UNC011325355	1	52637245	0.899824	0.0215197	0.431446	2.76715	0.402922	0.571943
UNC674249	1	52717896	1.3789	0.45979	1.45923	2.93759	0.0646795	0.900702
UNC675423	1	52798365	0.265494	0.923279	0.0201398	0.754196	0.869911	0.137426
UNC676907	1	52898032	2.82876	4.18572	2.36223	0.764553	3.16149	1.42873
UNC677249	1	52925913	2.13023	2.53131	0.973254	0.739122	1.70038	1.05555
UNC677810	1	52967900	0.899824	0.0215197	0.431446	2.76715	0.402922	0.571943
UNC678353	1	53021705	7.11953	7.41007	3.88075	3.03032	4.22316	3.50476
JAX00250904	1	53031117	0.899824	0.0215197	0.431446	2.76715	0.402922	0.571943
UNC679051	1	53085152	3.44166	2.37448	1.51786	1.30257	1.55241	1.00903
UNC680045	1	53195878	4.4408	1.71281	2.70578	6.36002	0.366315	2.38324
UNC680505	1	53255240	0.265494	0.923279	0.0201398	0.754196	0.869911	0.137426
UNC686266	1	53853677	4.4408	1.71281	2.70578	6.36002	0.366315	2.38324
UNC011335784	1	54000540	3.44166	2.37448	1.51786	1.30257	1.55241	1.00903
UNC688978	1	54032879	0.265494	0.923279	0.0201398	0.754196	0.869911	0.137426
backupUNC010724016	1	54565375	0.899824	0.0215197	0.431446	2.76715	0.402922	0.571943
UNC696705	1	54639355	0.899824	0.0215197	0.431446	2.76715	0.402922	0.571943
UNC698050	1	54737745	0.899824	0.0215197	0.431446	2.76715	0.402922	0.571943
JAX00251228	1	54743407	0.899824	0.0215197	0.431446	2.76715	0.402922	0.571943
UNC698410	1	54761276	2.82876	4.18572	2.36223	0.764553	3.16149	1.42873
UNC011342783	1	54894072	4.4408	1.71281	2.70578	6.36002	0.366315	2.38324
backupJAX00251301	1	54912542	2.82876	4.18572	2.36223	0.764553	3.16149	1.42873
UNC700850	1	54924744	0.899824	0.0215197	0.431446	2.76715	0.402922	0.571943
UNC701705	1	54979144	7.11953	7.41007	3.88075	3.03032	4.22316	3.50476
UNC702069	1	55002571	1.3789	0.45979	1.45923	2.93759	0.0646795	0.900702
UNC702963	1	55068838	0.265494	0.923279	0.0201398	0.754196	0.869911	0.137426
UNC706090	1	55347181	0.899824	0.0215197	0.431446	2.76715	0.402922	0.571943
JAX00003916	1	55450340	3.44166	2.37448	1.51786	1.30257	1.55241	1.00903
UNC707026	1	55475843	3.44166	2.37448	1.51786	1.30257	1.55241	1.00903
UNC707616	1	55517415	3.44166	2.37448	1.51786	1.30257	1.55241	1.00903
UNC011347842	1	55683006	3.44166	2.37448	1.51786	1.30257	1.55241	1.00903
JAX00251477	1	55688060	3.44166	2.37448	1.51786	1.30257	1.55241	1.00903
JAX00251532	1	55809721	2.82876	4.18572	2.36223	0.764553	3.16149	1.42873
UNC713780	1	55931478	1.64743	0.0996435	0.652275	4.39302	0.600066	0.612384
JAX00003956	1	55969158	3.44166	2.37448	1.51786	1.30257	1.55241	1.00903
UNC715622	1	56099625	0.0568046	1.14789	0.103512	1.77474	1.16239	0.122488
JAX00003976	1	56246631	1.64743	0.0996435	0.652275	4.39302	0.600066	0.612384
UNC719247	1	56390421	3.44166	2.37448	1.51786	1.30257	1.55241	1.00903
UNC010729195	1	56428646	0.0568046	1.14789	0.103512	1.77474	1.16239	0.122488
UNC721192	1	56577446	3.44166	2.37448	1.51786	1.30257	1.55241	1.00903
UNC723639	1	56799422	3.44166	2.37448	1.51786	1.30257	1.55241	1.00903
backupUNC011355063	1	56804403	4.50701	3.02224	1.88961	2.30779	2.35464	0.895475
JAX00004022	1	56847612	3.44166	2.37448	1.51786	1.30257	1.55241	1.00903
UNC725712	1	57007485	3.44166	2.37448	1.51786	1.30257	1.55241	1.00903
UNC726590	1	57089305	3.44166	2.37448	1.51786	1.30257	1.55241	1.00903
UNC728789	1	57299726	5.36582	4.03922	2.26346	2.43451	2.29659	1.99014
UNC730430	1	57443013	3.44166	2.37448	1.51786	1.30257	1.55241	1.00903
UNC731078	1	57500182	3.44166	2.37448	1.51786	1.30257	1.55241	1.00903
UNC732898	1	57650990	3.44166	2.37448	1.51786	1.30257	1.55241	1.00903
UNC733491	1	57692532	3.44166	2.37448	1.51786	1.30257	1.55241	1.00903
UNC739718	1	58197916	3.44166	2.37448	1.51786	1.30257	1.55241	1.00903
UNC740698	1	58263810	1.02466	1.33917	0.58977	0.344018	1.7075	0.0940847
UNC740835	1	58272634	2.13664	5.77434	1.82442	0.633181	5.11401	1.40979
UNC741530	1	58313334	5.5902	0.959582	3.34097	7.18311	0.0949775	2.53976
backupUNC010101265	1	58433270	9.51116	5.37505	7.658	9.5634	1.95043	4.59517
UNC743346	1	58434598	0.690084	0.331199	0.34182	0.0147166	0.449016	0.0236071
UNC744008	1	58491834	0.00279639	4.32925	0.115031	0.54704	3.37656	1.45671
UNC747160	1	58816109	3.54058	5.19844	1.45597	1.46667	3.21092	2.24713
UNC747767	1	58882236	0.546645	2.19402	0.0123518	0.100699	1.50021	0.894724
UNC748270	1	58919255	2.1596	4.48561	0.985131	0.757476	2.95039	1.85513
JAX00252231	1	58952964	8.89352	11.6439	3.61068	7.31956	7.04095	5.0817
UNC748635	1	58956598	0.701505	2.53646	0.0369735	0.428174	2.07655	0.773257
JAX00004182	1	58973261	8.89352	11.6439	3.61068	7.31956	7.04095	5.0817
UNC748964	1	58981878	8.89352	11.6439	3.61068	7.31956	7.04095	5.0817
JAX00004190	1	59078495	4.04538	5.92432	1.40167	2.3571	4.15943	2.12082
backupJAX00252274	1	59186338	0.546645	2.19402	0.0123518	0.100699	1.50021	0.894724
JAX00004202	1	59240363	0.913851	0.329186	1.05082	1.05139	0.016066	0.630914
UNC751654	1	59245540	0.913851	0.329186	1.05082	1.05139	0.016066	0.630914
UNC752248	1	59294506	17.9506	18.2692	8.56451	13.6472	10.6756	8.06129
UNC753406	1	59365121	5.53199	0.0852511	3.17895	8.11651	0.487053	0.429263
UNC754930	1	59483245	2.13405	0.540544	1.85868	4.41969	0.749121	0.0623458
JAX00252404	1	59496153	2.13405	0.540544	1.85868	4.41969	0.749121	0.0623458
JAX00004261	1	60052470	2.13405	0.540544	1.85868	4.41969	0.749121	0.0623458
JAX00004263	1	60054948	2.13405	0.540544	1.85868	4.41969	0.749121	0.0623458
UNC761255	1	60065203	2.13405	0.540544	1.85868	4.41969	0.749121	0.0623458
UNC761563	1	60086228	1.38107	5.99209	0.66594	0.302944	3.92518	2.41007
UNC764041	1	60271007	0.546645	2.19402	0.0123518	0.100699	1.50021	0.894724
backupJAX00004293	1	60441493	1.38107	5.99209	0.66594	0.302944	3.92518	2.41007
UNC766527	1	60457498	2.13405	0.540544	1.85868	4.41969	0.749121	0.0623458
UNC766998	1	60553176	0.546645	2.19402	0.0123518	0.100699	1.50021	0.894724
UNC771487	1	60936976	1.12623	1.16258	1.17511	3.20323	1.18063	0.148711
UNC774504	1	61184344	1.38107	5.99209	0.66594	0.302944	3.92518	2.41007
UNC790025	1	62671647	1.64435	6.72063	0.620163	0.736816	4.95904	2.25693
UNC010446561	1	62681148	1.64435	6.72063	0.620163	0.736816	4.95904	2.25693
UNC790834	1	62735556	1.64435	6.72063	0.620163	0.736816	4.95904	2.25693
UNC791840	1	62831747	0.913851	0.329186	1.05082	1.05139	0.016066	0.630914
UNC792051	1	62854646	1.25525	0.662194	1.70444	1.15625	0.346784	0.578232
UNC792649	1	62900033	1.64435	6.72063	0.620163	0.736816	4.95904	2.25693
UNC793417	1	62964122	1.25525	0.662194	1.70444	1.15625	0.346784	0.578232
UNC_rs31392164	1	63191334	1.25525	0.662194	1.70444	1.15625	0.346784	0.578232
UNC795996	1	63244063	1.25525	0.662194	1.70444	1.15625	0.346784	0.578232
UNC796811	1	63362292	10.4927	6.37806	9.25443	10.0671	2.93083	4.50561
UNC797558	1	63456033	1.64435	6.72063	0.620163	0.736816	4.95904	2.25693
UNC798040	1	63495044	1.25525	0.662194	1.70444	1.15625	0.346784	0.578232
UNC010104462	1	63505053	10.4927	6.37806	9.25443	10.0671	2.93083	4.50561
UNC798825	1	63561254	1.25525	0.662194	1.70444	1.15625	0.346784	0.578232
UNC800056	1	63675385	0.0269491	1.91347	0.473666	0.0865152	1.42086	0.649724
UNC800539	1	63714863	1.25525	0.662194	1.70444	1.15625	0.346784	0.578232
UNC801098	1	63774006	10.4927	6.37806	9.25443	10.0671	2.93083	4.50561
UNC804306	1	64080214	10.4927	6.37806	9.25443	10.0671	2.93083	4.50561
UNC804718	1	64117783	1.25525	0.662194	1.70444	1.15625	0.346784	0.578232
UNC804981	1	64144306	1.25525	0.662194	1.70444	1.15625	0.346784	0.578232
UNC805608	1	64203706	1.64435	6.72063	0.620163	0.736816	4.95904	2.25693
UNC805911	1	64233527	1.25525	0.662194	1.70444	1.15625	0.346784	0.578232
UNC807288	1	64370700	10.4927	6.37806	9.25443	10.0671	2.93083	4.50561
UNC808491	1	64477140	1.64435	6.72063	0.620163	0.736816	4.95904	2.25693
UNC809041	1	64515183	1.25525	0.662194	1.70444	1.15625	0.346784	0.578232
UNC812026	1	64747217	1.25525	0.662194	1.70444	1.15625	0.346784	0.578232
JAX00253323	1	64750738	10.4927	6.37806	9.25443	10.0671	2.93083	4.50561
UNC812359	1	64787243	1.25525	0.662194	1.70444	1.15625	0.346784	0.578232
UNC010106729	1	65096042	1.64435	6.72063	0.620163	0.736816	4.95904	2.25693
UNC816809	1	65156731	1.25525	0.662194	1.70444	1.15625	0.346784	0.578232
UNC817280	1	65191918	4.58287	0.342998	2.17804	7.31546	1.09325	0.431102
JAX00253426	1	65209670	4.58287	0.342998	2.17804	7.31546	1.09325	0.431102
JAX00253431	1	65214797	4.58287	0.342998	2.17804	7.31546	1.09325	0.431102
UNC817672	1	65217297	0.186189	5.67134	0.50544	0.437284	5.09846	1.48473
UNC821103	1	65506721	4.58287	0.342998	2.17804	7.31546	1.09325	0.431102
JAX00253487	1	65527680	4.58287	0.342998	2.17804	7.31546	1.09325	0.431102
UNC821869	1	65551484	0.701505	2.53646	0.0369735	0.428174	2.07655	0.773257
UNC010107618	1	65622040	8.89352	11.6439	3.61068	7.31956	7.04095	5.0817
UNC822740	1	65637893	13.3665	12.9227	5.26475	11.2074	7.99707	5.37475
UNC823895	1	65732439	8.89352	11.6439	3.61068	7.31956	7.04095	5.0817
UNC010108618	1	65735003	0.701505	2.53646	0.0369735	0.428174	2.07655	0.773257
UNC824891	1	65775710	8.89352	11.6439	3.61068	7.31956	7.04095	5.0817
UNC825935	1	65864531	8.89352	11.6439	3.61068	7.31956	7.04095	5.0817
UNC826886	1	65911906	0.701505	2.53646	0.0369735	0.428174	2.07655	0.773257
UNC827494	1	65950221	8.89352	11.6439	3.61068	7.31956	7.04095	5.0817
UNC828332	1	65999673	0.701505	2.53646	0.0369735	0.428174	2.07655	0.773257
UNC828952	1	66089811	8.89352	11.6439	3.61068	7.31956	7.04095	5.0817
UNC829516	1	66132195	0.701505	2.53646	0.0369735	0.428174	2.07655	0.773257
UNC010113351	1	66243535	1.64435	6.72063	0.620163	0.736816	4.95904	2.25693
UNC831500	1	66248312	8.89352	11.6439	3.61068	7.31956	7.04095	5.0817
UNC833125	1	66356096	0.701505	2.53646	0.0369735	0.428174	2.07655	0.773257
UNC010114763	1	66392313	0.701505	2.53646	0.0369735	0.428174	2.07655	0.773257
UNC834557	1	66439369	0.701505	2.53646	0.0369735	0.428174	2.07655	0.773257
UNC835226	1	66483804	0.546645	2.19402	0.0123518	0.100699	1.50021	0.894724
UNC835792	1	66528762	8.89352	11.6439	3.61068	7.31956	7.04095	5.0817
UNC010564849	1	66673272	0.546645	2.19402	0.0123518	0.100699	1.50021	0.894724
UNC838450	1	66742209	8.89352	11.6439	3.61068	7.31956	7.04095	5.0817
UNC838814	1	66780480	1.38107	5.99209	0.66594	0.302944	3.92518	2.41007
JAX00004774	1	66894135	1.25525	0.662194	1.70444	1.15625	0.346784	0.578232
UNC840480	1	66900910	10.4927	6.37806	9.25443	10.0671	2.93083	4.50561
UNC842284	1	66990125	1.38107	5.99209	0.66594	0.302944	3.92518	2.41007
UNC842856	1	67033969	1.38107	5.99209	0.66594	0.302944	3.92518	2.41007
UNC843848	1	67089322	1.64435	6.72063	0.620163	0.736816	4.95904	2.25693
UNC843989	1	67095460	11.4756	7.13814	9.5453	12.4077	3.97149	4.18791
UNC847336	1	67338333	1.64435	6.72063	0.620163	0.736816	4.95904	2.25693
UNC850115	1	67507419	1.64435	6.72063	0.620163	0.736816	4.95904	2.25693
UNC852627	1	67696347	1.25525	0.662194	1.70444	1.15625	0.346784	0.578232
JAX00004842	1	67809103	1.25525	0.662194	1.70444	1.15625	0.346784	0.578232
UNC854778	1	67873521	1.64435	6.72063	0.620163	0.736816	4.95904	2.25693
UNC856600	1	68008421	1.25525	0.662194	1.70444	1.15625	0.346784	0.578232
UNC857053	1	68046054	11.4756	7.13814	9.5453	12.4077	3.97149	4.18791
UNC857628	1	68095016	1.38107	5.99209	0.66594	0.302944	3.92518	2.41007
UNC858102	1	68131835	2.13405	0.540544	1.85868	4.41969	0.749121	0.0623458
UNC859504	1	68222503	1.64435	6.72063	0.620163	0.736816	4.95904	2.25693
UNC861166	1	68348014	9.49879	3.47062	8.76286	8.90691	1.57101	2.88584
UNC864329	1	68544630	1.64435	6.72063	0.620163	0.736816	4.95904	2.25693
UNC865642	1	68666451	1.25525	0.662194	1.70444	1.15625	0.346784	0.578232
UNC867214	1	68768032	1.64435	6.72063	0.620163	0.736816	4.95904	2.25693
JAX00004915	1	68778562	1.64435	6.72063	0.620163	0.736816	4.95904	2.25693
UNC867840	1	68813647	0.841461	0.701912	1.49217	0.74257	0.436989	0.534655
JAX00004919	1	68846730	1.25525	0.662194	1.70444	1.15625	0.346784	0.578232
UNC868588	1	68859709	10.4927	6.37806	9.25443	10.0671	2.93083	4.50561
UNC869157	1	68905459	1.64435	6.72063	0.620163	0.736816	4.95904	2.25693
UNC872147	1	69127699	1.64435	6.72063	0.620163	0.736816	4.95904	2.25693
UNC873228	1	69216068	1.25525	0.662194	1.70444	1.15625	0.346784	0.578232
JAX00004950	1	69246213	1.25525	0.662194	1.70444	1.15625	0.346784	0.578232
UNC875089	1	69348755	1.25525	0.662194	1.70444	1.15625	0.346784	0.578232
JAX00005015	1	70127168	1.64435	6.72063	0.620163	0.736816	4.95904	2.25693
UNC922991	1	72811187	4.08774	1.27117	2.22956	4.98046	0.658096	0.874825
UNC924120	1	72893228	1.40969	0.841579	1.21033	2.18562	0.621642	0.424793
UNC927407	1	73093867	4.08774	1.27117	2.22956	4.98046	0.658096	0.874825
JAX00254862	1	73161244	4.0677	5.41589	1.95867	1.50063	3.54416	2.18383
UNC930435	1	73319274	1.40969	0.841579	1.21033	2.18562	0.621642	0.424793
UNC933480	1	73537199	4.78258	1.27995	2.86354	3.92985	0.510996	1.06919
UNC939619	1	74024228	17.3159	16.3611	11.7617	13.1806	8.79065	8.21335
UNC940361	1	74069878	0.710887	0.51542	0.302701	0.392176	0.508149	0.173328
JAX00255156	1	74082054	0.710887	0.51542	0.302701	0.392176	0.508149	0.173328
UNC940634	1	74089251	0.396324	0.114276	0.381021	0.0680798	0.482283	0.272739
UNC010142203	1	74113230	3.93892	0.42888	1.67916	2.551	0.0527855	0.8335
JAX00005317	1	74135681	1.77097	6.22681	1.78171	1.90338	5.64793	1.70716
UNC941836	1	74176232	0.472374	0.185079	0.139733	0.0383535	0.119969	0.0426693
UNC942979	1	74239109	1.97317	7.17853	1.9566	2.06486	6.16649	2.10152
UNC945627	1	74430942	1.54061	6.69327	1.61412	1.75244	5.80674	1.94231
UNC946116	1	74475370	4.60449	14.7201	2.34609	4.2506	10.2923	5.40079
JAX00255242	1	74475792	4.60449	14.7201	2.34609	4.2506	10.2923	5.40079
UNC946986	1	74576950	1.54061	6.69327	1.61412	1.75244	5.80674	1.94231
UNC948240	1	74725304	1.56571	12.4207	1.25102	1.66734	9.50738	4.17765
JAX00005386	1	75057157	6.8193	8.99297	6.1344	6.37352	5.95418	3.77276
UNC953004	1	75254271	12.135	10.0914	8.49193	10.9792	6.01605	4.7225
UNC955645	1	75455333	2.57423	1.01188	1.07986	1.55467	0.0933985	1.49163
UNC956412	1	75524230	0.19102	1.10028	0.0340625	0.422059	1.61275	0.0580437
UNC956718	1	75552800	0.13978	0.618669	0.293097	0.0778451	1.40778	0.210504
UNC959254	1	75713802	6.8193	8.99297	6.1344	6.37352	5.95418	3.77276
UNC960055	1	75768981	2.57423	1.01188	1.07986	1.55467	0.0933985	1.49163
JAX00255657	1	76018642	4.60449	14.7201	2.34609	4.2506	10.2923	5.40079
UNC966769	1	76291444	3.35329	12.4371	2.5449	2.68349	9.85758	3.90538
UNC969523	1	76519942	20.6172	7.73694	14.3168	16.5818	5.51307	2.97865
UNC970206	1	76570087	2.01186	0.472999	0.701321	1.71094	0.134109	1.10322
UNC973692	1	76870535	0.0278822	4.94474	0.0187579	0.190712	4.44262	1.32405
UNC974667	1	76940758	0.541473	4.52423	0.492125	0.0679011	4.28723	1.08233
UNC975735	1	77010845	20.6172	7.73694	14.3168	16.5818	5.51307	2.97865
UNC010577197	1	77096535	10.1028	16.1719	8.29954	8.40564	10.4448	6.72089
UNC977305	1	77127494	1.07115	1.08041	0.316095	0.902495	0.0255871	1.82632
UNC977998	1	77185336	2.02025	0.237601	1.10648	1.15028	0.596225	0.142662
UNC010577570	1	77299635	0.472374	0.185079	0.139733	0.0383535	0.119969	0.0426693
UNC980518	1	77391649	1.24453	1.81976	0.667248	0.438562	1.8468	0.39788
UNC981669	1	77499162	3.40121	0.301894	2.9197	2.8224	0.404348	0.00126881
UNC982810	1	77595349	0.765141	1.10136	0.200965	0.908157	0.00942314	1.90244
UNC983627	1	77655105	0.78781	3.2839	0.849524	0.217945	2.45601	1.31184
JAX00256137	1	77725505	3.40121	0.301894	2.9197	2.8224	0.404348	0.00126881
UNC985120	1	77759335	5.63297	2.27168	3.17266	5.47725	1.1814	1.43682
UNC988578	1	78079894	5.33603	6.13818	2.67397	5.79669	2.83696	3.84992
UNC989059	1	78122715	0.765141	1.10136	0.200965	0.908157	0.00942314	1.90244
UNC989515	1	78170255	5.69162	1.30367	3.05029	5.776	0.428156	1.23222
JAX00256288	1	78315067	4.93302	1.58789	3.51209	4.14187	0.638881	1.36203
UNC993244	1	78449655	3.40121	0.301894	2.9197	2.8224	0.404348	0.00126881
UNC994199	1	78542375	0.935497	0.0202181	1.04499	1.19128	0.281482	0.422389
JAX00256363	1	78558471	3.89706	6.74033	2.96395	3.38235	5.44743	2.18925
JAX00256367	1	78561589	0.322035	2.08636	0.0572722	0.421256	2.15421	0.479809
UNC995424	1	78615217	0.0793263	1.99784	0.0377525	0.200391	1.07406	1.24281
UNC995947	1	78646388	1.28857	0.0780631	1.15642	0.506468	0.242868	0.419031
UNC999871	1	78912298	0.590343	0.169355	0.839136	0.107997	0.233842	0.600506
UNC1000460	1	78964796	3.66355	3.14597	4.34346	5.29136	1.51244	2.59577
UNC1005307	1	79290461	0.710887	0.51542	0.302701	0.392176	0.508149	0.173328
JAX00256624	1	79574988	3.40121	0.301894	2.9197	2.8224	0.404348	0.00126881
UNC1009888	1	79584738	2.99755	2.12897	2.2744	2.65146	0.69183	2.04748
UNC1011702	1	79690403	0.722488	5.00828	0.564062	1.62634	2.46673	3.06452
UNC1012577	1	79758082	4.93302	1.58789	3.51209	4.14187	0.638881	1.36203
UNC1013424	1	79799904	3.99005	0.0610653	4.49009	2.74046	0.236511	0.193393
UNC1014702	1	79879183	1.11597	9.02618	1.00687	1.51901	5.92675	3.79235
JAX00005772	1	80204485	0.299932	0.0510919	0.593893	0.0600501	0.406766	0.296833
UNC1019367	1	80220027	7.35063	7.04247	6.8801	8.0085	3.22069	5.01818
JAX00256873	1	80539455	2.26709	2.99774	2.09653	2.39792	2.96516	0.72162
UNC1024027	1	80551173	3.43696	2.75365	3.6408	2.43842	0.911174	2.60531
JAX00005800	1	80595747	4.93302	1.58789	3.51209	4.14187	0.638881	1.36203
UNC1025120	1	80617482	5.1347	2.32218	5.62001	6.56216	1.39271	1.61952
JAX00256906	1	80639009	0.30027	0.571057	0.263709	0.155144	0.0507237	0.818505
UNC1025688	1	80656111	0.78211	0.130991	0.588213	0.513729	0.0945477	0.328842
UNC010157073	1	80759338	0.836265	2.389	0.581277	0.441013	1.66493	1.09157
UNC1028420	1	80838171	0.710887	0.51542	0.302701	0.392176	0.508149	0.173328
JAX00005819	1	80863247	0.710887	0.51542	0.302701	0.392176	0.508149	0.173328
UNC1028686	1	80866337	6.43493	1.98808	6.47341	7.66574	0.755624	2.08144
UNC1029634	1	80940934	2.16166	3.51244	1.45253	2.8062	1.51021	2.4964
UNC1030064	1	80980314	0.577048	0.11057	1.06225	0.936763	0.189915	0.112846
backupUNC011498669	1	81071311	0.710887	0.51542	0.302701	0.392176	0.508149	0.173328
UNC1031121	1	81102647	0.710887	0.51542	0.302701	0.392176	0.508149	0.173328
UNC1031391	1	81132619	0.590343	0.169355	0.839136	0.107997	0.233842	0.600506
UNC1033310	1	81302780	0.157021	1.96296	0.282835	0.0191327	1.61319	0.738716
UNC1033796	1	81357761	0.935497	0.0202181	1.04499	1.19128	0.281482	0.422389
UNC1036133	1	81621415	0.555657	1.11268	0.603779	0.242772	1.21003	0.269874
UNC1036770	1	81671763	0.276138	2.48786	0.519417	0.522822	0.745173	2.6591
UNC1037574	1	81739590	0.157021	1.96296	0.282835	0.0191327	1.61319	0.738716
UNC1037970	1	81780716	1.4305	0.0970523	1.43894	1.59534	0.333801	0.226512
JAX00257146	1	81950373	0.347267	1.52124	0.440533	0.102394	1.4257	0.480746
UNC1041551	1	82136941	4.5918	4.76197	2.34758	5.23538	2.04116	3.26221
JAX00005915	1	82140375	1.20384	0.0105104	1.19499	1.19639	0.343255	0.399463
backupJAX00257246	1	82265333	0.0467436	0.544167	0.570034	0.229098	0.238016	0.372774
UNC1043281	1	82299103	3.15177	0.029112	2.09144	1.61216	0.0747273	0.0310797
UNC010584488	1	83830808	2.66554	2.08649	1.45369	1.67355	1.08002	1.33077
UNC1077785	1	87735433	18.4306	2.67552	13.3368	16.5374	0.876673	2.61796
UNC1079635	1	87897388	9.86042	4.42047	4.86468	8.12479	1.83493	3.13226
JAX00006189	1	87936133	20.4996	8.47826	13.8045	18.1591	3.38721	6.18396
UNC1080590	1	87999701	16.2189	9.77322	11.0554	14.4966	3.49332	7.7851
JAX00006207	1	88172623	20.4996	8.47826	13.8045	18.1591	3.38721	6.18396
UNC1083007	1	88300766	16.7108	2.83222	11.9791	15.5253	0.913623	2.80579
UNC1086363	1	88652713	20.4996	8.47826	13.8045	18.1591	3.38721	6.18396
UNC1086891	1	88802743	20.4996	8.47826	13.8045	18.1591	3.38721	6.18396
UNC1088683	1	89075230	18.4306	2.67552	13.3368	16.5374	0.876673	2.61796
UNC1089589	1	89166495	9.86042	4.42047	4.86468	8.12479	1.83493	3.13226
UNC1090311	1	89235412	18.4306	2.67552	13.3368	16.5374	0.876673	2.61796
UNC1091740	1	89441743	18.4306	2.67552	13.3368	16.5374	0.876673	2.61796
UNC1094139	1	89700728	9.0093	7.51049	7.84167	8.31518	2.87776	6.06021
UNC1095110	1	89814946	11.4222	6.14503	9.63831	10.1281	2.70343	4.4457
UNC1095392	1	89858980	11.4222	6.14503	9.63831	10.1281	2.70343	4.4457
UNC1096728	1	90038286	11.4222	6.14503	9.63831	10.1281	2.70343	4.4457
UNC1096912	1	90061210	11.4222	6.14503	9.63831	10.1281	2.70343	4.4457
UNC1100198	1	90421450	11.4222	6.14503	9.63831	10.1281	2.70343	4.4457
backupJAX00258310	1	90458628	11.4222	6.14503	9.63831	10.1281	2.70343	4.4457
UNC1100887	1	90465321	2.63451	0.723461	2.07628	3.436	0.0130313	1.49221
UNC1104334	1	90678541	2.63451	0.723461	2.07628	3.436	0.0130313	1.49221
UNC1105080	1	90718158	11.4222	6.14503	9.63831	10.1281	2.70343	4.4457
UNC1105663	1	90758564	9.0093	7.51049	7.84167	8.31518	2.87776	6.06021
UNC1106597	1	90807610	11.4222	6.14503	9.63831	10.1281	2.70343	4.4457
UNC1107274	1	90851744	15.2194	7.62565	11.1365	14.2821	3.51633	5.20559
UNC1107740	1	90881487	2.63451	0.723461	2.07628	3.436	0.0130313	1.49221
UNC1108970	1	90971065	9.0093	7.51049	7.84167	8.31518	2.87776	6.06021
UNC1109449	1	91020637	11.4222	6.14503	9.63831	10.1281	2.70343	4.4457
UNC1110825	1	91109738	2.63451	0.723461	2.07628	3.436	0.0130313	1.49221
UNC1111900	1	91182024	9.0093	7.51049	7.84167	8.31518	2.87776	6.06021
UNC1113539	1	91281829	11.4222	6.14503	9.63831	10.1281	2.70343	4.4457
UNC1116108	1	91446559	11.4222	6.14503	9.63831	10.1281	2.70343	4.4457
UNC1116613	1	91491895	11.4222	6.14503	9.63831	10.1281	2.70343	4.4457
UNC1118291	1	91647565	11.4222	6.14503	9.63831	10.1281	2.70343	4.4457
JAX00006469	1	91703939	11.4222	6.14503	9.63831	10.1281	2.70343	4.4457
backupUNC010171549	1	91905547	12.1167	9.11083	10.131	11.1372	3.56339	7.31316
UNC1123512	1	92129575	5.21065	1.84286	2.37986	7.03913	0.00384957	3.73117
UNC1124039	1	92170416	4.18942	0.491181	2.25241	5.81165	1.59769	0.54325
UNC1126248	1	92295155	3.49944	2.66189	1.57276	5.30502	0.0715128	5.24864
UNC1127124	1	92351371	2.90507	0.195533	1.57248	4.5762	1.47505	1.10697
UNC1128405	1	92429992	2.90507	0.195533	1.57248	4.5762	1.47505	1.10697
UNC1129284	1	92479734	4.18942	0.491181	2.25241	5.81165	1.59769	0.54325
UNC1129670	1	92495219	11.964	2.76111	8.22484	12.296	0.487011	3.73156
UNC1130561	1	92543919	4.18942	0.491181	2.25241	5.81165	1.59769	0.54325
UNC1131648	1	92606044	10.665	8.1836	7.15273	12.355	1.80058	9.0798
UNC1131906	1	92619948	3.49944	2.66189	1.57276	5.30502	0.0715128	5.24864
UNC1132952	1	92686079	2.90507	0.195533	1.57248	4.5762	1.47505	1.10697
UNC1133587	1	92721875	11.964	2.76111	8.22484	12.296	0.487011	3.73156
UNC1134532	1	92772390	4.18942	0.491181	2.25241	5.81165	1.59769	0.54325
JAX00006553	1	92801256	14.893	2.02521	10.1032	14.789	0.410404	2.60157
UNC1135540	1	92832172	5.21065	1.84286	2.37986	7.03913	0.00384957	3.73117
JAX00258934	1	92939674	3.49944	2.66189	1.57276	5.30502	0.0715128	5.24864
UNC1137537	1	92947508	3.49944	2.66189	1.57276	5.30502	0.0715128	5.24864
backupUNC010175313	1	92997336	10.9519	6.44653	7.79436	10.7007	2.20269	5.68328
UNC1138928	1	93024443	13.3562	7.96574	10.1298	11.6294	3.24001	6.02964
UNC1141094	1	93208588	12.3825	1.33153	10.1743	11.0115	0.49924	1.3642
UNC1141364	1	93220804	10.4329	13.9725	4.83921	7.80987	7.8496	6.57146
backupUNC010176060	1	93244142	19.8893	2.19592	13.2863	17.1652	0.734719	2.0931
UNC1141823	1	93246883	16.9008	3.05375	11.4339	14.8205	0.852613	3.18725
UNC1142661	1	93326393	23.4766	10.015	14.3387	20.6245	3.82321	7.46651
JAX00006594	1	93333965	23.4766	10.015	14.3387	20.6245	3.82321	7.46651
UNC1143014	1	93375629	6.16665	1.43565	2.40559	7.87502	0.0667449	3.09865
UNC1143625	1	93420834	16.3438	10.3975	9.20666	16.187	2.95121	9.80407
JAX00259111	1	93424502	4.19114	2.15554	1.58136	5.8471	0.00197692	4.4024
UNC1143875	1	93446924	9.15343	0.852237	7.13633	9.17051	0.135445	1.31131
UNC1143929	1	93453231	9.15343	0.852237	7.13633	9.17051	0.135445	1.31131
UNC1145304	1	93554736	9.15343	0.852237	7.13633	9.17051	0.135445	1.31131
UNC010176664	1	93635188	1.19178	1.38048	0.656591	2.51292	0.107639	3.44685
UNC1147514	1	93737141	3.01663	6.98959	1.3179	1.55773	4.61396	2.7388
UNC1152451	1	94191806	0.626519	5.49066	0.506853	0.161229	4.13188	1.92252
backupUNC010586755	1	94220522	0.431749	0.443766	0.564939	0.00164266	0.823585	0.0872838
UNC1152781	1	94223837	0.431749	0.443766	0.564939	0.00164266	0.823585	0.0872838
UNC1161628	1	94899829	18.3246	10.8637	11.1192	17.3414	4.09907	8.23587
JAX00259473	1	94921735	18.3246	10.8637	11.1192	17.3414	4.09907	8.23587
UNC1162081	1	94938971	19.8893	2.19592	13.2863	17.1652	0.734719	2.0931
UNC1162828	1	94995338	18.3246	10.8637	11.1192	17.3414	4.09907	8.23587
JAX00006720	1	95016375	4.94432	3.5989	4.70273	3.13282	1.74778	2.44638
UNC1165119	1	95188648	2.652	5.42523	3.37678	1.81238	2.13257	4.39678
UNC010177125	1	95258066	0.367254	0.496947	0.00765842	0.118204	0.190204	1.49766
UNC1166518	1	95377721	0.367254	0.496947	0.00765842	0.118204	0.190204	1.49766
UNC1167817	1	95507408	5.60842	0.106664	6.48446	3.18909	0.0298924	0.172592
UNC1168381	1	95569412	0.0109146	0.14072	0.236559	0.136777	0.284158	0.748952
UNC010586869	1	95569805	5.05938	17.3462	2.1047	4.58219	8.4532	9.56861
UNC1169384	1	95641785	4.11977	4.21946	4.64588	2.7243	1.96594	3.01886
UNC010178377	1	96846291	0.29546	3.01768	0.0405904	0.0919697	3.50233	0.401297
UNC1182800	1	97082861	0.587503	1.22144	0.407854	2.13596	0.0941834	3.03221
UNC1183808	1	97143850	8.21696	1.14976	7.14114	8.75247	0.21619	1.7258
UNC1188191	1	97512514	0.29546	3.01768	0.0405904	0.0919697	3.50233	0.401297
UNC1190071	1	97650966	2.69657	0.142798	3.41798	1.89183	0.174417	0.585991
UNC1193205	1	97820155	6.50852	0.705834	5.87522	7.23589	0.0533195	1.37532
JAX00259950	1	97846796	3.99005	0.0610653	4.49009	2.74046	0.236511	0.193393
UNC1196286	1	98099001	4.42469	1.96413	4.57882	3.14205	0.612185	2.14156
UNC1198728	1	98279783	0.330807	0.111803	0.13206	0.0567193	0.852924	0.683377
UNC1200568	1	98416727	0.906443	0.145924	0.440091	0.207066	0.666966	1.35777
UNC1203850	1	98628128	8.21696	1.14976	7.14114	8.75247	0.21619	1.7258
UNC1205106	1	98714809	0.587503	1.22144	0.407854	2.13596	0.0941834	3.03221
UNC1207160	1	98915798	0.585669	1.49605	0.184516	0.148104	2.37611	0.0736291
UNC1212077	1	99672678	0.906443	0.145924	0.440091	0.207066	0.666966	1.35777
backupUNC010185117	1	99685232	0.29546	3.01768	0.0405904	0.0919697	3.50233	0.401297
UNC1218390	1	100233014	0.29546	3.01768	0.0405904	0.0919697	3.50233	0.401297
UNC1225138	1	100761554	0.29546	3.01768	0.0405904	0.0919697	3.50233	0.401297
JAX00007151	1	100814426	0.29546	3.01768	0.0405904	0.0919697	3.50233	0.401297
UNC1226320	1	100820085	2.69657	0.142798	3.41798	1.89183	0.174417	0.585991
UNC1229093	1	100929708	0.0506518	3.81395	0.298345	0.166348	3.66512	0.858744
UNC1231854	1	101053829	0.330807	0.111803	0.13206	0.0567193	0.852924	0.683377
UNC1233632	1	101164403	0.906443	0.145924	0.440091	0.207066	0.666966	1.35777
UNC1235098	1	101226545	0.906443	0.145924	0.440091	0.207066	0.666966	1.35777
UNC1238531	1	101385064	1.78035	4.40221	2.24897	1.62192	1.35963	4.30293
UNC1240441	1	101474229	0.29546	3.01768	0.0405904	0.0919697	3.50233	0.401297
UNC1242870	1	101610207	0.330807	0.111803	0.13206	0.0567193	0.852924	0.683377
UNC1244209	1	101677943	0.906443	0.145924	0.440091	0.207066	0.666966	1.35777
UNC1246210	1	101786333	8.21696	1.14976	7.14114	8.75247	0.21619	1.7258
UNC1249243	1	101965929	0.29546	3.01768	0.0405904	0.0919697	3.50233	0.401297
UNC010192579	1	102223330	1.78035	4.40221	2.24897	1.62192	1.35963	4.30293
JAX00260774	1	102361723	0.906443	0.145924	0.440091	0.207066	0.666966	1.35777
UNC1262910	1	102901683	0.906443	0.145924	0.440091	0.207066	0.666966	1.35777
UNC1264992	1	103060833	1.78035	4.40221	2.24897	1.62192	1.35963	4.30293
UNC1269099	1	103408182	0.906443	0.145924	0.440091	0.207066	0.666966	1.35777
UNC1274234	1	103715789	0.906443	0.145924	0.440091	0.207066	0.666966	1.35777
JAX00261057	1	103846194	0.906443	0.145924	0.440091	0.207066	0.666966	1.35777
UNC010200282	1	104482710	1.21817	1.94614	1.06246	2.53444	0.213	3.39056
UNC1314740	1	106088845	3.99005	0.0610653	4.49009	2.74046	0.236511	0.193393
JAX00261470	1	106179076	3.99005	0.0610653	4.49009	2.74046	0.236511	0.193393
JAX00007557	1	106216519	0.29546	3.01768	0.0405904	0.0919697	3.50233	0.401297
UNC1317429	1	106362889	0.29546	3.01768	0.0405904	0.0919697	3.50233	0.401297
UNC1318510	1	106443472	0.906443	0.145924	0.440091	0.207066	0.666966	1.35777
UNC1321573	1	106713425	2.69657	0.142798	3.41798	1.89183	0.174417	0.585991
UNC1324923	1	106970970	0.906443	0.145924	0.440091	0.207066	0.666966	1.35777
backupUNC010204314	1	107004216	0.906443	0.145924	0.440091	0.207066	0.666966	1.35777
UNC1326538	1	107085573	1.78035	4.40221	2.24897	1.62192	1.35963	4.30293
UNC1327507	1	107157208	2.21936	0.516447	2.01988	1.7525	0.352859	0.263944
UNC1331384	1	107414373	2.21936	0.516447	2.01988	1.7525	0.352859	0.263944
UNC1332548	1	107547269	0.146447	7.3577	0.182351	0.0970032	4.72032	3.14961
UNC010893064	1	107566803	0.626519	5.49066	0.506853	0.161229	4.13188	1.92252
JAX00007672	1	107761497	3.99005	0.0610653	4.49009	2.74046	0.236511	0.193393
UNC1334916	1	107762204	0.29546	3.01768	0.0405904	0.0919697	3.50233	0.401297
JAX00007674	1	107788718	3.99005	0.0610653	4.49009	2.74046	0.236511	0.193393
UNC1335696	1	107807860	0.906443	0.145924	0.440091	0.207066	0.666966	1.35777
JAX00261845	1	108206234	0.906443	0.145924	0.440091	0.207066	0.666966	1.35777
UNC1339985	1	108219599	0.915687	0.70814	0.42416	0.201244	0.291292	2.26634
JAX00007709	1	108241338	2.63783	5.20535	2.93737	2.41446	1.82026	4.52898
UNC1340991	1	108309136	0.29546	3.01768	0.0405904	0.0919697	3.50233	0.401297
UNC1344572	1	108575843	5.85057	10.0686	4.90636	7.50729	3.29581	9.11875
UNC1345454	1	108645490	3.99005	0.0610653	4.49009	2.74046	0.236511	0.193393
UNC1346444	1	108731941	0.184603	0.688865	0.467677	0.924289	1.69882	0.468337
UNC1352340	1	109317436	2.56217	6.07802	3.67665	1.56188	2.85521	4.10002
UNC1354282	1	109426789	1.73715	0.166616	2.90319	0.984406	0.0936881	0.502332
backupUNC010207769	1	109611711	0.841299	1.43325	2.04541	0.466126	1.44235	0.320769
JAX00262167	1	109675826	0.135374	1.09022	1.0546	0.0161702	1.49619	0.0545891
JAX00262168	1	109678470	0.772378	2.8877	0.07502	0.555608	3.15419	0.468028
UNC1360853	1	109879686	1.73715	0.166616	2.90319	0.984406	0.0936881	0.502332
JAX00262222	1	109941840	6.30145	1.19175	6.32387	6.21155	0.312154	1.56212
UNC1361758	1	109954159	6.30145	1.19175	6.32387	6.21155	0.312154	1.56212
UNC1363366	1	110064286	1.62927	0.751143	0.640601	0.719424	0.198447	2.10462
UNC1363863	1	110109046	6.30145	1.19175	6.32387	6.21155	0.312154	1.56212
backupUNC010210288	1	110243165	0.103102	4.09292	0.374892	0.861683	0.674232	6.14636
UNC1367316	1	110353655	0.853758	6.40593	1.64074	0.767391	2.1792	5.63228
UNC1368298	1	110406780	4.07712	0.128938	5.66395	1.91176	0.101771	0.118441
JAX00007883	1	110568305	1.62927	0.751143	0.640601	0.719424	0.198447	2.10462
UNC1372144	1	110686725	1.76818	1.03097	0.688404	0.580719	0.0299052	2.22422
UNC1378528	1	111071027	2.8107	0.0407226	3.92182	1.62869	0.149361	0.140228
UNC1379993	1	111184530	0.864631	0.393861	0.288568	0.298559	0.268748	1.34808
UNC1383332	1	111408971	1.62927	0.751143	0.640601	0.719424	0.198447	2.10462
JAX00262675	1	112738902	3.02923	0.18781	1.27472	1.72771	0.654742	0.378486
JAX00008061	1	112926181	0.905554	0.951273	0.374832	0.0865253	0.0566582	2.44127
UNC1416733	1	113891308	1.68541	6.90969	2.0746	2.70201	2.53789	6.14877
UNC010223906	1	114057362	0.916969	8.86175	1.44258	1.94132	2.80284	8.96322
UNC1434652	1	114902581	0.19459	2.78025	0.849912	0.165594	1.2152	2.24856
UNC1446279	1	115534211	1.68541	6.90969	2.0746	2.70201	2.53789	6.14877
UNC1456982	1	116249320	0.19459	2.78025	0.849912	0.165594	1.2152	2.24856
UNC1468485	1	116924078	0.19459	2.78025	0.849912	0.165594	1.2152	2.24856
UNC1469655	1	117031467	0.905554	0.951273	0.374832	0.0865253	0.0566582	2.44127
JAX00263558	1	117790568	0.19459	2.78025	0.849912	0.165594	1.2152	2.24856
UNC1486466	1	118080186	0.646562	0.27	1.65452	0.478526	0.0590424	0.667639
UNC1488201	1	118185184	3.50206	6.73564	3.63235	4.12154	2.48835	5.93187
UNC010594638	1	118243746	2.3814	14.3849	2.0624	0.935697	8.37134	6.59309
UNC1489878	1	118288374	2.33598	15.6135	2.02928	1.10726	9.5461	6.79486
UNC1492051	1	118419431	0.467628	4.29646	0.42873	0.612625	1.99244	2.74653
UNC1494993	1	118577497	0.467628	4.29646	0.42873	0.612625	1.99244	2.74653
UNC1499687	1	118828579	1.33412	2.69113	0.427018	0.690922	3.29348	0.292431
UNC1502088	1	119014060	3.50206	6.73564	3.63235	4.12154	2.48835	5.93187
UNC1502527	1	119039813	2.14706	2.96432	2.25247	0.639508	2.43069	0.999503
UNC1505153	1	119202888	0.467628	4.29646	0.42873	0.612625	1.99244	2.74653
UNC1507827	1	119340531	0.467628	4.29646	0.42873	0.612625	1.99244	2.74653
UNC1509017	1	119409814	0.611134	0.149778	0.64571	0.0663273	0.338185	0.107289
UNC010598421	1	119410923	4.41137	2.65722	3.78698	1.75556	2.55167	0.664047
UNC1513655	1	120350214	3.50206	6.73564	3.63235	4.12154	2.48835	5.93187
JAX00263954	1	120494066	3.22274	2.07069	2.98159	1.1654	2.13611	0.46069
UNC1515883	1	120570787	0.153172	0.528762	0.0904066	0.440451	0.216215	0.523378
backupUNC010236642	1	120612118	1.92084	2.53104	0.590906	1.07058	2.99198	0.31347
UNC1520274	1	120870483	2.3814	14.3849	2.0624	0.935697	8.37134	6.59309
JAX00008637	1	120871754	3.54891	12.0117	2.80014	1.55727	7.71911	4.91129
UNC1521453	1	120976719	3.50206	6.73564	3.63235	4.12154	2.48835	5.93187
UNC1522647	1	121087654	3.50206	6.73564	3.63235	4.12154	2.48835	5.93187
UNC1524993	1	121302860	0.127582	3.71659	0.442477	0.0920288	1.35038	3.38824
JAX00008712	1	121875132	3.50206	6.73564	3.63235	4.12154	2.48835	5.93187
UNC1530011	1	121891860	3.50206	6.73564	3.63235	4.12154	2.48835	5.93187
UNC1532665	1	122082931	0.19459	2.78025	0.849912	0.165594	1.2152	2.24856
UNC1533406	1	122124050	3.50206	6.73564	3.63235	4.12154	2.48835	5.93187
UNC1535395	1	122263857	8.61949	10.169	7.59178	7.92629	3.87936	8.15476
UNC1538671	1	122489418	0.19459	2.78025	0.849912	0.165594	1.2152	2.24856
UNC1538944	1	122519184	3.50206	6.73564	3.63235	4.12154	2.48835	5.93187
UNC1539642	1	122564753	0.19459	2.78025	0.849912	0.165594	1.2152	2.24856
UNC1540440	1	122625398	0.127582	3.71659	0.442477	0.0920288	1.35038	3.38824
UNC1540789	1	122652193	0.19459	2.78025	0.849912	0.165594	1.2152	2.24856
UNC1541798	1	122724722	0.19459	2.78025	0.849912	0.165594	1.2152	2.24856
UNC1542793	1	122790882	0.00969339	3.33083	0.631152	0.00662799	1.30211	2.94391
UNC1543517	1	122849618	0.19459	2.78025	0.849912	0.165594	1.2152	2.24856
JAX00264502	1	122911598	0.127582	3.71659	0.442477	0.0920288	1.35038	3.38824
UNC1545055	1	122959777	0.127582	3.71659	0.442477	0.0920288	1.35038	3.38824
UNC1546653	1	123074704	3.59599	6.30241	1.24619	2.40219	4.49388	2.22273
UNC1548133	1	123184271	0.127582	3.71659	0.442477	0.0920288	1.35038	3.38824
UNC1548528	1	123211799	3.59599	6.30241	1.24619	2.40219	4.49388	2.22273
UNC1549118	1	123251600	3.59599	6.30241	1.24619	2.40219	4.49388	2.22273
UNC1551053	1	123367637	0.127582	3.71659	0.442477	0.0920288	1.35038	3.38824
UNC010243790	1	123488081	3.50206	6.73564	3.63235	4.12154	2.48835	5.93187
UNC1553066	1	123501779	3.50206	6.73564	3.63235	4.12154	2.48835	5.93187
UNC1553663	1	123549125	3.59599	6.30241	1.24619	2.40219	4.49388	2.22273
backupUNC010244211	1	123700450	1.87817	0.168261	1.22853	2.95489	1.27141	0.982632
UNC1556610	1	123770866	10.4418	14.2161	7.34223	10.4238	4.31058	12.8409
UNC1557009	1	123800903	3.59599	6.30241	1.24619	2.40219	4.49388	2.22273
UNC1557877	1	123873069	3.50206	6.73564	3.63235	4.12154	2.48835	5.93187
UNC1558377	1	123918657	0.127582	3.71659	0.442477	0.0920288	1.35038	3.38824
UNC1559206	1	124024201	0.127582	3.71659	0.442477	0.0920288	1.35038	3.38824
UNC1559573	1	124066201	0.19459	2.78025	0.849912	0.165594	1.2152	2.24856
UNC1562414	1	124284928	0.19459	2.78025	0.849912	0.165594	1.2152	2.24856
JAX00008892	1	124300148	0.127582	3.71659	0.442477	0.0920288	1.35038	3.38824
JAX00264927	1	124566410	0.153172	0.528762	0.0904066	0.440451	0.216215	0.523378
JAX00264954	1	124660334	0.153172	0.528762	0.0904066	0.440451	0.216215	0.523378
UNC1569501	1	124788001	0.201089	1.53338	0.0718425	0.0136405	2.52129	0.0114243
backupUNC010248154	1	125197912	5.84251	6.13938	4.42011	5.48545	2.20877	5.16929
JAX00265160	1	125377470	3.54891	12.0117	2.80014	1.55727	7.71911	4.91129
UNC1581474	1	125514688	3.54891	12.0117	2.80014	1.55727	7.71911	4.91129
UNC1585109	1	125712815	0.568071	1.28643	0.403639	1.27265	2.21455	0.0725052
UNC1588458	1	125990054	0.184603	0.688865	0.467677	0.924289	1.69882	0.468337
UNC1593484	1	126445314	2.95141	0.455332	1.84903	3.98574	1.39807	0.463931
UNC1597584	1	126684563	3.5727	8.65102	3.88948	3.72208	2.72647	8.26939
UNC1602127	1	126974492	11.7508	25.3683	8.20008	7.52547	13.6015	12.4356
UNC1602439	1	126996723	10.1278	18.3783	7.01428	6.3792	10.8774	8.13435
UNC1604247	1	127146480	5.84251	6.13938	4.42011	5.48545	2.20877	5.16929
UNC1604694	1	127176479	0.0654676	2.3265	0.1817	0.519048	2.85001	0.1772
UNC010255921	1	127397484	0.0674276	2.12308	0.0606399	0.451948	2.98183	0.1017
UNC1609566	1	127529734	0.568071	1.28643	0.403639	1.27265	2.21455	0.0725052
UNC1611714	1	127669390	0.572818	2.62293	0.752529	0.504116	0.921658	2.38976
UNC010257353	1	127719843	2.47244	5.04525	2.90717	2.82902	1.89743	4.56069
UNC1614289	1	127813432	7.0158	13.5592	4.10031	3.37548	8.98207	5.17546
JAX00265799	1	127975481	1.92563	4.17183	1.85369	1.51513	1.61214	3.3424
UNC1616935	1	128011552	0.126619	3.51742	0.369999	0.149314	1.04243	3.51555
JAX00265821	1	128030405	0.126619	3.51742	0.369999	0.149314	1.04243	3.51555
UNC1623375	1	128433822	0.17022	2.45989	0.109193	0.324006	2.78936	0.331414
UNC1625548	1	128569577	2.47244	5.04525	2.90717	2.82902	1.89743	4.56069
UNC1625943	1	128604865	3.49096	4.74059	2.75329	3.70305	1.53715	4.50106
UNC1627179	1	128717820	7.0158	13.5592	4.10031	3.37548	8.98207	5.17546
UNC010261606	1	128903527	4.46753	8.02753	3.51553	4.54607	2.50792	7.50343
UNC1629886	1	128940158	0.572818	2.62293	0.752529	0.504116	0.921658	2.38976
UNC1631459	1	129098116	1.05221	5.16619	1.20346	0.881826	1.73064	4.54474
JAX00009255	1	129123147	0.126619	3.51742	0.369999	0.149314	1.04243	3.51555
UNC1631899	1	129131347	0.126619	3.51742	0.369999	0.149314	1.04243	3.51555
UNC1633418	1	129249962	0.127582	3.71659	0.442477	0.0920288	1.35038	3.38824
UNC1635087	1	129351353	0.572818	2.62293	0.752529	0.504116	0.921658	2.38976
JAX00266150	1	129356286	1.92563	4.17183	1.85369	1.51513	1.61214	3.3424
UNC1635382	1	129374433	1.05221	5.16619	1.20346	0.881826	1.73064	4.54474
JAX00009281	1	129452831	0.17022	2.45989	0.109193	0.324006	2.78936	0.331414
UNC1639760	1	129685753	1.92563	4.17183	1.85369	1.51513	1.61214	3.3424
UNC1641688	1	129847339	0.19459	2.78025	0.849912	0.165594	1.2152	2.24856
UNC1643330	1	129997619	0.17022	2.45989	0.109193	0.324006	2.78936	0.331414
UNC1643553	1	130046295	2.11505	4.90062	1.65898	0.371028	5.30384	0.741202
UNC1646138	1	130304822	3.31726	3.81388	2.37778	0.783246	5.0438	0.233135
JAX00266341	1	130352767	1.94568	3.30844	1.39222	2.65503	0.771825	3.91279
UNC1651111	1	130682684	5.84251	6.13938	4.42011	5.48545	2.20877	5.16929
JAX00009529	1	132760513	14.0368	30.5555	9.84078	7.79449	18.2637	12.937
UNC1675521	1	132774845	14.0368	30.5555	9.84078	7.79449	18.2637	12.937
UNC1675886	1	132813885	20.4245	31.6893	13.6501	11.7382	19.4826	12.8144
UNC1677482	1	132959508	15.2474	29.0398	10.4449	8.40689	17.9988	11.7406
UNC1678106	1	133015848	16.3293	33.2722	11.085	9.13968	19.6665	14.177
UNC1678382	1	133034152	20.4245	31.6893	13.6501	11.7382	19.4826	12.8144
UNC1679056	1	133101199	14.0368	30.5555	9.84078	7.79449	18.2637	12.937
JAX00266918	1	133194735	8.31655	16.446	4.39736	5.77904	8.33727	8.64689
UNC1682327	1	133437893	14.0368	30.5555	9.84078	7.79449	18.2637	12.937
JAX00009579	1	133441782	20.4245	31.6893	13.6501	11.7382	19.4826	12.8144
UNC1683050	1	133490733	0.469261	0.68426	1.204	0.418853	0.562152	0.219991
UNC010270413	1	133633650	0.231389	1.68473	0.201763	0.972515	0.142675	2.95239
UNC1685599	1	133661416	8.31655	16.446	4.39736	5.77904	8.33727	8.64689
UNC1688141	1	133864082	0.469261	0.68426	1.204	0.418853	0.562152	0.219991
JAX00267098	1	133881432	0.469261	0.68426	1.204	0.418853	0.562152	0.219991
UNC1688945	1	133931694	14.0368	30.5555	9.84078	7.79449	18.2637	12.937
UNC1689424	1	133966661	0.0585965	2.18555	0.0853988	0.734418	0.18946	3.94695
UNC1690411	1	134029210	0.469261	0.68426	1.204	0.418853	0.562152	0.219991
UNC1692771	1	134192547	14.0368	30.5555	9.84078	7.79449	18.2637	12.937
backupUNC010608551	1	134411809	0.572692	3.19021	0.645419	0.862479	0.935692	3.32265
UNC1704374	1	135072357	8.31655	16.446	4.39736	5.77904	8.33727	8.64689
UNC1704699	1	135108917	18.293	33.0321	12.552	10.5249	19.5124	14.0792
UNC1708765	1	135436981	20.4245	31.6893	13.6501	11.7382	19.4826	12.8144
UNC010274154	1	135636852	12.7129	30.3664	10.7138	6.91141	19.502	12.0484
UNC1710615	1	135640822	1.28795	1.60174	0.324233	0.142666	0.0755226	3.76057
CEAJAX00009745	1	135648475	2.17403	6.3579	3.45639	1.55727	3.11963	4.17928
UNC1710873	1	135668238	0.42205	4.99267	1.46988	0.307127	2.14381	3.94558
UNC1711490	1	135712914	0.211967	2.37305	0.135269	0.340903	0.353808	3.99318
JAX00009765	1	135927674	2.62263	6.75752	2.83856	1.93961	2.68317	5.17555
UNC1717832	1	136109855	1.19342	1.04964	1.06751	0.483625	0.104217	3.15562
UNC1718972	1	136191744	1.87134	2.55852	1.79046	2.21986	1.00082	2.42221
UNC1719554	1	136236878	1.35255	0.764739	0.706297	0.340151	0.0225704	2.05379
UNC1720316	1	136316847	0.336655	3.74721	0.920754	0.997146	1.90996	2.70933
UNC1728467	1	136984109	0.120845	2.50023	0.195141	0.837707	0.715174	3.12596
UNC1729122	1	137030779	1.88735	6.03366	1.7413	2.75028	2.56368	4.60737
JAX00268041	1	137068746	0.0333076	0.787267	0.379905	0.722309	0.913955	0.0150588
JAX00009853	1	137094793	0.0333076	0.787267	0.379905	0.722309	0.913955	0.0150588
JAX00268227	1	137676692	6.38927	12.2588	3.57162	5.42304	5.02698	8.0752
UNC1740277	1	137763446	14.0368	30.5555	9.84078	7.79449	18.2637	12.937
UNC1742019	1	137883151	0.688566	8.64454	0.37487	1.49227	3.6356	5.84724
UNC1742569	1	137914500	0.934962	6.79867	0.518891	1.78417	3.06241	4.38301
UNC1742972	1	137936770	0.688566	8.64454	0.37487	1.49227	3.6356	5.84724
UNC1743748	1	137984416	0.688566	8.64454	0.37487	1.49227	3.6356	5.84724
UNC1744868	1	138055044	1.47598	11.7301	0.758262	2.74444	4.84604	7.85385
UNC1745329	1	138095706	1.47598	11.7301	0.758262	2.74444	4.84604	7.85385
UNC1745494	1	138108724	2.10121	5.70256	1.46357	4.63303	1.66537	5.82632
UNC1745702	1	138123910	1.66908	6.34256	1.21872	4.03744	1.73061	6.89505
UNC1746117	1	138149439	1.47598	11.7301	0.758262	2.74444	4.84604	7.85385
UNC1747367	1	138245345	1.47598	11.7301	0.758262	2.74444	4.84604	7.85385
UNC1749099	1	138356691	2.7026	12.5471	1.40149	3.69968	5.36207	8.04709
UNC1749502	1	138376482	1.47598	11.7301	0.758262	2.74444	4.84604	7.85385
UNC1750981	1	138455369	1.47598	11.7301	0.758262	2.74444	4.84604	7.85385
UNC1751427	1	138483120	1.47598	11.7301	0.758262	2.74444	4.84604	7.85385
UNC1752370	1	138562104	1.84688	9.98258	0.750046	3.01704	4.30456	6.43876
UNC010461917	1	138629796	5.7579	1.92227	4.63641	3.10015	2.05128	0.44899
UNC1754202	1	138738189	1.84688	9.98258	0.750046	3.01704	4.30456	6.43876
UNC1757252	1	138948740	2.29433	8.2264	0.971147	3.53869	3.74327	5.11733
UNC1757623	1	138973153	1.84688	9.98258	0.750046	3.01704	4.30456	6.43876
UNC1759461	1	139102130	1.84688	9.98258	0.750046	3.01704	4.30456	6.43876
UNC1761019	1	139197803	2.29433	8.2264	0.971147	3.53869	3.74327	5.11733
UNC1761398	1	139220959	1.84688	9.98258	0.750046	3.01704	4.30456	6.43876
UNC1762718	1	139329972	1.84688	9.98258	0.750046	3.01704	4.30456	6.43876
UNC1766157	1	139585340	2.50963	0.356235	3.67118	1.82322	0.406059	0.150391
backuprs47520660	1	139665287	1.0292	0.565484	0.88566	1.37829	0.52971	0.199845
UNC1769297	1	139835186	1.84688	9.98258	0.750046	3.01704	4.30456	6.43876
JAX00010060	1	139869909	2.63857	0.0183567	1.67074	4.31281	0.391522	0.479194
UNC1775576	1	140354850	1.64342	9.74417	2.26413	0.508489	6.5969	3.90806
UNC1777709	1	140508292	3.94293	11.462	3.20244	1.88493	6.64397	5.43662
UNC1778501	1	140573051	3.69682	12.7048	2.73254	1.16115	9.15649	4.39292
UNC010291816	1	140864336	5.11476	2.51686	4.18374	2.63836	2.38362	0.720203
UNC1784366	1	141116826	1.64342	9.74417	2.26413	0.508489	6.5969	3.90806
JAX00010155	1	141126605	1.64342	9.74417	2.26413	0.508489	6.5969	3.90806
UNC1788773	1	141451967	1.64342	9.74417	2.26413	0.508489	6.5969	3.90806
UNC1789955	1	141532831	3.19732	13.4851	2.4719	0.932416	9.33769	4.94259
UNC1793565	1	141999232	1.23426	0.502551	1.00411	3.26944	0.0286555	1.29061
UNC010292027	1	142191035	0.69978	0.257225	0.756861	2.47678	0.727443	0.451228
UNC1794951	1	142230665	3.74049	4.8856	1.81472	7.12858	1.25709	5.31608
UNC012331510	1	142423207	1.28115	0.854182	1.12035	0.632086	1.1797	0.0913143
UNC1797532	1	142428458	5.11476	2.51686	4.18374	2.63836	2.38362	0.720203
JAX00269314	1	142669583	0.398626	2.33641	0.209381	0.839168	2.18764	0.447423
UNC1801891	1	142749995	1.87999	0.0532531	1.84744	1.76868	0.023062	0.017492
JAX00269327	1	142755698	0.0340752	0.574356	0.410076	0.312237	1.24866	0.148186
UNC1803006	1	142796624	0.630624	2.00902	0.0872319	3.27834	0.272071	3.13338
UNC1804293	1	142889462	1.11553	0.450923	1.0193	3.02295	0.765695	0.153375
UNC1806326	1	143010983	4.1577	4.99302	1.67666	2.13685	3.41638	1.85551
UNC010617990	1	143033115	1.38037	0.480995	0.864068	0.214961	0.0635523	1.37092
UNC1818589	1	143735469	13.4503	22.8006	7.71363	13.8754	12.3761	11.1541
JAX00269464	1	143752178	12.5606	26.4566	7.13663	12.9283	13.7901	13.4303
UNC1823389	1	144037141	14.9754	6.53969	9.05746	12.9975	4.41426	2.73175
UNC010295757	1	144118920	5.11476	2.51686	4.18374	2.63836	2.38362	0.720203
JAX00010381	1	144157358	5.11476	2.51686	4.18374	2.63836	2.38362	0.720203
UNC1825459	1	144162826	5.11476	2.51686	4.18374	2.63836	2.38362	0.720203
UNC010296421	1	144375721	9.80765	17.4076	7.91966	4.85686	9.67814	8.38336
UNC1827895	1	144382084	10.6426	22.2216	7.74489	4.18099	14.3182	8.63819
UNC1839045	1	145399102	10.7756	4.08092	9.33952	4.15729	3.08212	1.56946
UNC1841019	1	145587040	5.21428	19.5838	5.51724	1.43308	13.8897	6.88064
UNC1842952	1	145751019	24.3188	30.8715	15.4694	19.0917	15.3565	16.1861
UNC1849934	1	146382831	11.4987	16.2255	9.0351	5.8098	9.39136	7.50355
UNC1853926	1	146701036	22.094	32.5395	14.1823	17.3086	15.7625	17.4859
JAX00270076	1	146743359	24.3188	30.8715	15.4694	19.0917	15.3565	16.1861
backupUNC010301903	1	147241628	24.3188	30.8715	15.4694	19.0917	15.3565	16.1861
JAX00010652	1	147774047	10.6426	22.2216	7.74489	4.18099	14.3182	8.63819
UNC1872920	1	148036591	10.6426	22.2216	7.74489	4.18099	14.3182	8.63819
UNC1876903	1	148412712	12.3613	21.4093	8.62248	5.04271	14.3491	7.86323
UNC010307063	1	148720768	10.6426	22.2216	7.74489	4.18099	14.3182	8.63819
UNC1896790	1	149913645	12.6204	23.6606	8.75209	5.70144	16.7483	8.18554
backupUNC010312588	1	150830000	22.094	32.5395	14.1823	17.3086	15.7625	17.4859
UNC1934398	1	152580261	24.3188	30.8715	15.4694	19.0917	15.3565	16.1861
UNC1936845	1	152741343	9.80765	17.4076	7.91966	4.85686	9.67814	8.38336
UNC1937494	1	152780694	5.80863	14.4225	6.32253	2.38028	9.29324	5.97499
JAX00271268	1	152802157	10.6426	22.2216	7.74489	4.18099	14.3182	8.63819
UNC1938148	1	152827349	10.6426	22.2216	7.74489	4.18099	14.3182	8.63819
JAX00271278	1	152855857	11.4987	16.2255	9.0351	5.8098	9.39136	7.50355
UNC1939528	1	152922324	22.094	32.5395	14.1823	17.3086	15.7625	17.4859
JAX00271347	1	153076696	10.6426	22.2216	7.74489	4.18099	14.3182	8.63819
UNC1942621	1	153151091	12.0908	3.48351	10.1802	4.81116	2.84308	1.21725
UNC1944789	1	153312570	2.72137	2.37553	3.43548	1.09932	2.64871	0.481103
UNC1946548	1	153430184	7.63015	2.16076	6.72848	9.35226	1.07968	1.76235
UNC1948835	1	153583576	3.69081	3.37831	1.93276	2.9499	1.17069	2.82128
JAX00271468	1	153610672	3.69081	3.37831	1.93276	2.9499	1.17069	2.82128
UNC1949569	1	153645855	5.12379	7.41899	2.0979	2.78911	4.3786	3.33402
UNC1950553	1	153712245	3.69081	3.37831	1.93276	2.9499	1.17069	2.82128
UNC1951142	1	153760457	7.63015	2.16076	6.72848	9.35226	1.07968	1.76235
JAX00271510	1	153768296	1.40225	4.86149	0.92116	0.483701	3.50247	1.7986
UNC1951289	1	153773725	1.40225	4.86149	0.92116	0.483701	3.50247	1.7986
UNC1953417	1	153911421	3.69081	3.37831	1.93276	2.9499	1.17069	2.82128
UNC1955813	1	154062468	3.85314	7.90433	1.76955	1.67403	4.92086	3.29052
JAX00011124	1	154082193	5.81093	2.21385	5.96158	6.66913	1.25891	1.59441
UNC1956739	1	154128204	5.81093	2.21385	5.96158	6.66913	1.25891	1.59441
UNC1960768	1	154324453	5.04001	15.6068	5.69178	2.00285	9.66337	6.72295
UNC1963301	1	154504341	9.80765	17.4076	7.91966	4.85686	9.67814	8.38336
backupUNC010318876	1	154517207	10.6426	22.2216	7.74489	4.18099	14.3182	8.63819
UNC1964025	1	154556800	18.7858	38.1933	12.3316	11.6591	21.7112	17.1445
UNC1965019	1	154623383	5.21428	19.5838	5.51724	1.43308	13.8897	6.88064
UNC1967652	1	154820619	18.7858	38.1933	12.3316	11.6591	21.7112	17.1445
UNC1968356	1	154862845	5.21428	19.5838	5.51724	1.43308	13.8897	6.88064
UNC1969965	1	154951453	0.0606228	1.87378	0.312758	0.0508688	0.974881	1.21063
UNC1971409	1	155028794	3.85314	7.90433	1.76955	1.67403	4.92086	3.29052
UNC1972342	1	155088746	11.8712	20.3739	7.71322	4.70912	13.4342	7.66581
UNC010465120	1	156715217	7.39857	2.23124	7.6364	2.17794	2.55344	0.442105
UNC010629297	1	157039723	0.424725	6.15624	0.0498704	2.08788	2.45371	4.45308
UNC1994761	1	157040058	7.39857	2.23124	7.6364	2.17794	2.55344	0.442105
UNC2000451	1	157590274	7.39857	2.23124	7.6364	2.17794	2.55344	0.442105
UNC2001336	1	157657073	0.00926004	1.84739	0.130316	2.04182	0.1867	3.38593
UNC2001814	1	157689417	0.424725	6.15624	0.0498704	2.08788	2.45371	4.45308
backupUNC010629680	1	157727080	1.03386	0.207438	0.805206	0.0241282	0.254226	0.904383
UNC2003065	1	157784895	0.639588	1.59344	0.781252	0.055809	0.747179	1.15433
UNC010630474	1	157820418	0.424725	6.15624	0.0498704	2.08788	2.45371	4.45308
UNC2006445	1	158168129	2.72137	2.37553	3.43548	1.09932	2.64871	0.481103
UNC2006963	1	158195394	8.40816	1.94179	6.23194	3.12173	2.21516	0.270834
JAX00272539	1	158228362	2.72137	2.37553	3.43548	1.09932	2.64871	0.481103
JAX00011426	1	158231337	2.72137	2.37553	3.43548	1.09932	2.64871	0.481103
UNC2014242	1	158793185	0.0350994	0.906117	0.523245	1.46507	0.06564	1.35388
UNC2014798	1	158827725	3.04437	1.16172	1.76236	1.39924	0.737706	0.664914
JAX00272673	1	158902390	12.6359	33.4458	9.60427	7.08377	20.9443	13.5753
UNC2018109	1	159023318	5.97451	17.4454	5.45838	1.68864	12.8756	5.79157
JAX00272708	1	159075484	12.6359	33.4458	9.60427	7.08377	20.9443	13.5753
JAX00011498	1	159195619	20.1901	34.3522	12.172	12.2561	20.1929	14.7984
UNC2020818	1	159309920	1.03601	7.01674	1.26629	0.375811	4.42874	3.15712
UNC2022438	1	159438663	5.55873	8.94596	3.96673	1.74944	6.58484	2.95816
UNC2022940	1	159471171	8.70733	19.3495	6.42818	3.00582	13.3264	6.95122
UNC2025451	1	159680317	5.97451	17.4454	5.45838	1.68864	12.8756	5.79157
UNC2030429	1	160086621	11.8712	20.3739	7.71322	4.70912	13.4342	7.66581
UNC2031646	1	160161523	13.1872	13.7183	8.06664	7.99342	9.36424	5.0675
UNC010836178	1	160296405	10.0526	15.5775	6.37765	5.91292	9.71035	6.47486
UNC2045218	1	161385531	7.92852	14.4483	6.6695	2.59756	11.609	4.22562
UNC2045596	1	161409271	0.13358	2.37709	0.304011	1.1214	2.048	0.802941
JAX00011665	1	161430121	12.6359	33.4458	9.60427	7.08377	20.9443	13.5753
UNC2046424	1	161460044	14.8342	26.1335	10.8339	8.52055	17.8154	9.605
UNC2046779	1	161486628	1.76734	5.20727	1.84244	0.813864	3.70477	2.09043
backupUNC010326580	1	161635090	11.8712	20.3739	7.71322	4.70912	13.4342	7.66581
UNC2049133	1	161654319	22.5251	33.2326	13.2129	13.8238	20.1971	13.7297
JAX00273349	1	161716213	20.1901	34.3522	12.172	12.2561	20.1929	14.7984
UNC2049877	1	161716395	23.8877	29.0493	14.0119	15.0006	18.2309	11.5966
UNC2050291	1	161747910	2.19749	0.567621	2.08031	0.687866	0.711533	0.0950844
UNC2050462	1	161765936	25.2824	9.206	16.3865	13.4964	7.39578	2.7802
UNC2050783	1	161803858	4.98201	0.250448	3.52957	2.33371	0.450699	0.0435589
UNC2053747	1	162063872	11.8712	20.3739	7.71322	4.70912	13.4342	7.66581
UNC_rs32791096	1	162077692	21.2476	4.30967	11.0167	12.6165	3.41445	1.30488
UNC2054057	1	162083183	22.778	3.85954	11.8973	13.8352	3.27516	1.05044
UNC2054624	1	162152538	23.8877	29.0493	14.0119	15.0006	18.2309	11.5966
JAX00011719	1	162153556	20.1901	34.3522	12.172	12.2561	20.1929	14.7984
UNC2055064	1	162199864	14.8185	4.04494	10.2696	5.24432	4.32978	0.686821
UNC2055403	1	162239551	0.967808	0.538451	1.14911	0.171274	0.0513354	0.779622
JAX00011737	1	162396316	0.967808	0.538451	1.14911	0.171274	0.0513354	0.779622
JAX00273497	1	162485480	0.967808	0.538451	1.14911	0.171274	0.0513354	0.779622
JAX00011750	1	162544732	0.967808	0.538451	1.14911	0.171274	0.0513354	0.779622
JAX00273510	1	162667204	0.967808	0.538451	1.14911	0.171274	0.0513354	0.779622
UNC2058631	1	162721103	0.967808	0.538451	1.14911	0.171274	0.0513354	0.779622
UNC2066181	1	163530669	11.3755	1.72884	6.42214	4.24388	1.87466	0.225156
UNC2069242	1	163840171	0.420111	1.15312	0.232878	1.21219	0.952869	0.466029
UNC2069655	1	163879332	1.19475	3.24878	0.641111	0.767221	2.12493	1.53535
UNC010331745	1	163921254	1.39283	1.41893	1.23511	0.803255	1.47081	0.367225
UNC2071444	1	164057815	19.105	20.129	9.37584	12.7895	11.1087	9.39353
UNC2073231	1	164210519	0.360983	0.110208	0.148088	1.3784	0.0791385	0.286442
JAX00273849	1	164226677	19.105	20.129	9.37584	12.7895	11.1087	9.39353
UNC2073776	1	164268286	19.105	20.129	9.37584	12.7895	11.1087	9.39353
UNC2077695	1	164646133	19.105	20.129	9.37584	12.7895	11.1087	9.39353
UNC2078373	1	164721522	0.0542384	3.21829	0.0735042	0.962557	0.953224	3.0127
UNC010332330	1	164863095	4.82573	13.2141	2.9781	1.64487	9.27653	4.70604
UNC2080032	1	164863486	0.682961	0.0721156	0.486437	0.151629	0.098086	0.223806
UNC2080420	1	164895116	4.81135	5.7879	2.95092	4.776	3.81044	2.50567
UNC2081114	1	164941356	1.39283	1.41893	1.23511	0.803255	1.47081	0.367225
JAX00273979	1	164961515	0.72386	0.801673	0.362788	0.0557083	0.698532	0.240962
UNC2081992	1	165012947	1.79085	1.18367	0.649528	0.617561	0.822922	0.500907
JAX00274026	1	165121517	6.1876	3.83769	3.76495	6.01355	2.95008	1.42648
UNC2092706	1	165874672	10.0526	15.5775	6.37765	5.91292	9.71035	6.47486
UNC2093253	1	165932721	13.1872	13.7183	8.06664	7.99342	9.36424	5.0675
UNC2094177	1	165995441	5.55873	8.94596	3.96673	1.74944	6.58484	2.95816
UNC2096203	1	166132850	10.0526	15.5775	6.37765	5.91292	9.71035	6.47486
backupUNC012010690	1	166217886	10.0526	15.5775	6.37765	5.91292	9.71035	6.47486
UNC012035201	1	169126293	5.55873	8.94596	3.96673	1.74944	6.58484	2.95816
UNC2138223	1	169314932	14.3545	16.4579	7.34605	9.12614	9.41345	7.44577
UNC2139446	1	169384406	18.1711	14.6841	9.06648	12.0034	9.08539	6.02443
UNC2140855	1	169473485	14.3545	16.4579	7.34605	9.12614	9.41345	7.44577
UNC2148948	1	170042172	0.861385	5.16114	0.00135039	2.32239	2.20423	3.52734
UNC2149905	1	170094210	9.15461	2.22003	7.10903	4.65445	2.46484	0.409223
JAX00275205	1	170108903	0.427181	2.49606	0.811246	0.0419214	1.06671	1.83724
UNC2151041	1	170170462	1.71351	3.32624	0.29231	3.40997	0.808724	3.39721
UNC2153107	1	170302245	1.71351	3.32624	0.29231	3.40997	0.808724	3.39721
UNC2153422	1	170322554	1.71351	3.32624	0.29231	3.40997	0.808724	3.39721
UNC2153706	1	170348231	1.71351	3.32624	0.29231	3.40997	0.808724	3.39721
UNC2155220	1	170453050	0.211882	0.855576	0.00926193	0.836578	0.843971	0.263451
UNC2155319	1	170461668	0.0423448	5.02796	0.0471129	0.0375686	2.84338	2.64577
UNC2157704	1	170632324	1.71351	3.32624	0.29231	3.40997	0.808724	3.39721
JAX00012358	1	170677063	1.71351	3.32624	0.29231	3.40997	0.808724	3.39721
UNC2158883	1	170716161	15.1749	17.1017	8.34153	9.84841	10.0338	7.52032
UNC2159659	1	170753693	4.86869	2.38774	1.68262	2.40351	1.3599	1.18149
JAX00275371	1	170876207	3.12078	3.02425	1.03161	1.35924	1.44436	1.80348
UNC2161597	1	170880061	2.10663	2.95747	1.9646	2.3685	2.90113	0.72241
UNC2163572	1	171020305	9.88039	20.9142	6.06787	6.53646	13.2507	8.4858
JAX00275475	1	171177355	3.12078	3.02425	1.03161	1.35924	1.44436	1.80348
backupUNC010343297	1	171206904	0.629823	1.59463	0.226006	1.39421	1.17099	0.724911
UNC2167386	1	171274237	1.71351	3.32624	0.29231	3.40997	0.808724	3.39721
UNC2168801	1	171354275	6.20916	0.659925	5.39763	1.6821	1.48735	0.273261
UNC2173489	1	171622148	4.46238	15.4433	2.49498	5.46823	8.86102	7.28451
UNC2174742	1	171704870	9.55755	12.4881	6.67826	5.39852	8.46689	4.76334
JAX00275650	1	171764686	0.4354	3.49195	0.317995	0.259056	2.2406	1.67056
UNC2184852	1	172322639	4.95877	9.65346	4.07617	1.39991	6.88565	3.38286
UNC2188846	1	172572281	0.513445	1.60516	0.172404	1.38314	1.19615	0.717367
UNC2191344	1	172780368	2.05011	15.348	1.63939	2.66115	9.58896	6.56431
UNC2192408	1	172837386	2.71034	1.07033	0.809259	3.86053	1.11562	0.288428
UNC2192846	1	172866319	2.45163	1.08969	0.714502	3.86139	1.1564	0.283074
UNC2194425	1	172969405	4.67158	9.78287	3.93592	1.4113	7.01293	3.41776
UNC2194980	1	173024371	0.116291	1.86359	0.350477	0.051694	0.977341	1.19533
UNC2196251	1	173125887	0.498408	2.87252	0.928512	0.00263809	2.18524	1.13625
UNC2196547	1	173150110	2.79428	4.01561	2.03792	1.27529	2.38114	2.06405
JAX00276067	1	173169674	1.00069	1.09396	1.16732	0.140328	0.939724	0.408441
UNC2196967	1	173181575	0.178144	0.561419	0.382209	1.45901	0.816366	0.0327104
UNC2197216	1	173211341	0.382292	1.6016	0.11999	1.36758	1.21081	0.702511
UNC2197872	1	173268647	1.00069	1.09396	1.16732	0.140328	0.939724	0.408441
JAX00276108	1	173287473	0.498408	2.87252	0.928512	0.00263809	2.18524	1.13625
UNC2198182	1	173297309	0.382292	1.6016	0.11999	1.36758	1.21081	0.702511
UNC2198485	1	173324802	12.42	14.1462	8.25426	4.55808	9.99942	4.83438
UNC2198731	1	173340324	1.00069	1.09396	1.16732	0.140328	0.939724	0.408441
UNC2199154	1	173367950	0.178144	0.561419	0.382209	1.45901	0.816366	0.0327104
UNC2199451	1	173392135	0.382292	1.6016	0.11999	1.36758	1.21081	0.702511
UNC2199804	1	173421861	0.498408	2.87252	0.928512	0.00263809	2.18524	1.13625
UNC2201362	1	173586045	2.2144	1.09689	0.644236	3.85533	1.17825	0.277295
UNC2201666	1	173621846	1.00069	1.09396	1.16732	0.140328	0.939724	0.408441
UNC2201764	1	173634706	6.02532	11.0379	5.69832	1.47755	9.01642	3.16847
UNC2202092	1	173686038	0.178144	0.561419	0.382209	1.45901	0.816366	0.0327104
UNC2202366	1	173707206	2.2144	1.09689	0.644236	3.85533	1.17825	0.277295
UNC2202768	1	173747710	2.79428	4.01561	2.03792	1.27529	2.38114	2.06405
UNC2202978	1	173765178	2.79428	4.01561	2.03792	1.27529	2.38114	2.06405
UNC2203509	1	173852849	1.00069	1.09396	1.16732	0.140328	0.939724	0.408441
UNC2203633	1	173869349	2.2144	1.09689	0.644236	3.85533	1.17825	0.277295
UNC2203950	1	173896698	2.79428	4.01561	2.03792	1.27529	2.38114	2.06405
UNC2204652	1	173948980	2.2144	1.09689	0.644236	3.85533	1.17825	0.277295
UNC2205074	1	173979486	2.2144	1.09689	0.644236	3.85533	1.17825	0.277295
UNC2205212	1	173993952	0.5036	0.920018	0.866448	0.428537	0.897678	0.284096
UNC2205541	1	174030221	2.2144	1.09689	0.644236	3.85533	1.17825	0.277295
UNC2205787	1	174057661	2.2144	1.09689	0.644236	3.85533	1.17825	0.277295
UNC2206079	1	174088729	2.2144	1.09689	0.644236	3.85533	1.17825	0.277295
UNC2206209	1	174105503	2.2144	1.09689	0.644236	3.85533	1.17825	0.277295
UNC2206502	1	174137582	2.2144	1.09689	0.644236	3.85533	1.17825	0.277295
UNC2206871	1	174164632	2.2144	1.09689	0.644236	3.85533	1.17825	0.277295
UNC2207116	1	174182227	1.21739	1.34807	0.377813	2.55165	1.19541	0.483867
UNC2207536	1	174215032	2.2144	1.09689	0.644236	3.85533	1.17825	0.277295
backupUNC010646654	1	174283485	1.00069	1.09396	1.16732	0.140328	0.939724	0.408441
UNC2208564	1	174291378	1.00069	1.09396	1.16732	0.140328	0.939724	0.408441
UNC2209570	1	174367925	9.58686	0.507531	5.84517	9.51974	0.570546	0.146784
UNC2215164	1	174841438	7.72299	0.434068	4.15109	3.58781	0.447911	0.0343406
UNC2219145	1	175154576	9.58686	0.507531	5.84517	9.51974	0.570546	0.146784
UNC2233773	1	176172120	3.72236	0.0165906	3.11134	3.94733	0.3368	0.257356
UNC2234151	1	176198205	6.04354	10.9121	4.91112	5.33714	7.60596	4.23629
UNC2241411	1	176551967	2.79428	4.01561	2.03792	1.27529	2.38114	2.06405
UNC2242836	1	176654917	12.42	14.1462	8.25426	4.55808	9.99942	4.83438
UNC2252898	1	177343231	7.72299	0.434068	4.15109	3.58781	0.447911	0.0343406
UNC2254287	1	177433980	1.00069	1.09396	1.16732	0.140328	0.939724	0.408441
UNC2254395	1	177439496	0.0703429	8.55326	0.0613353	0.462732	5.50524	3.87053
JAX00277072	1	177495376	7.72299	0.434068	4.15109	3.58781	0.447911	0.0343406
JAX00277075	1	177504473	7.72299	0.434068	4.15109	3.58781	0.447911	0.0343406
UNC2255581	1	177509480	11.1586	13.7919	6.37394	4.9378	8.39127	5.73913
UNC2256103	1	177545176	12.42	14.1462	8.25426	4.55808	9.99942	4.83438
UNC010396152	1	177545674	9.58686	0.507531	5.84517	9.51974	0.570546	0.146784
UNC2256531	1	177566062	9.58686	0.507531	5.84517	9.51974	0.570546	0.146784
UNC2257532	1	177626519	9.58686	0.507531	5.84517	9.51974	0.570546	0.146784
UNC2257840	1	177645540	9.58686	0.507531	5.84517	9.51974	0.570546	0.146784
UNC2258834	1	177710761	16.3661	20.595	10.5521	8.99342	13.0859	8.21208
JAX00277132	1	177729815	11.1586	13.7919	6.37394	4.9378	8.39127	5.73913
UNC2259961	1	177801708	7.72299	0.434068	4.15109	3.58781	0.447911	0.0343406
UNC2261326	1	177877019	11.1586	13.7919	6.37394	4.9378	8.39127	5.73913
UNC2262204	1	177928531	1.00069	1.09396	1.16732	0.140328	0.939724	0.408441
UNC2262327	1	177933040	12.42	14.1462	8.25426	4.55808	9.99942	4.83438
JAX00277190	1	177974145	12.9665	17.8194	7.35107	8.31761	9.99111	8.30467
UNC2263131	1	177975296	12.9665	17.8194	7.35107	8.31761	9.99111	8.30467
UNC2263378	1	177991136	12.9665	17.8194	7.35107	8.31761	9.99111	8.30467
UNC2263707	1	178004485	2.79428	4.01561	2.03792	1.27529	2.38114	2.06405
UNC2269726	1	178344906	0.808939	3.25633	0.328422	0.662524	2.85972	1.09775
JAX00012935	1	178348297	0.808939	3.25633	0.328422	0.662524	2.85972	1.09775
JAX00277311	1	178383272	11.1586	13.7919	6.37394	4.9378	8.39127	5.73913
UNC2272837	1	178560695	12.42	14.1462	8.25426	4.55808	9.99942	4.83438
JAX00277358	1	178615299	1.00069	1.09396	1.16732	0.140328	0.939724	0.408441
UNC2276552	1	178970318	12.42	14.1462	8.25426	4.55808	9.99942	4.83438
UNC2277237	1	179128557	1.69702	4.17251	0.814408	1.36786	3.25246	1.61282
JAX00277549	1	179404950	11.1586	13.7919	6.37394	4.9378	8.39127	5.73913
UNC2281004	1	179591731	11.1586	13.7919	6.37394	4.9378	8.39127	5.73913
UNC2282641	1	179878222	8.06309	9.39733	6.42776	4.50378	5.64014	4.35885
backupUNC010403815	1	180002852	16.3661	20.595	10.5521	8.99342	13.0859	8.21208
UNC2283051	1	180051910	16.3661	20.595	10.5521	8.99342	13.0859	8.21208
UNC2283247	1	180134884	3.23103	3.60954	2.04921	1.49415	2.20608	1.8178
UNC2287611	1	180645137	2.79428	4.01561	2.03792	1.27529	2.38114	2.06405
UNC2288967	1	180759191	12.42	14.1462	8.25426	4.55808	9.99942	4.83438
UNC2289646	1	180817639	1.00069	1.09396	1.16732	0.140328	0.939724	0.408441
UNC2291918	1	180967737	2.79428	4.01561	2.03792	1.27529	2.38114	2.06405
UNC2294276	1	181124887	16.3661	20.595	10.5521	8.99342	13.0859	8.21208
JAX00013153	1	181254114	16.3661	20.595	10.5521	8.99342	13.0859	8.21208
UNC2296562	1	181274617	12.9665	17.8194	7.35107	8.31761	9.99111	8.30467
UNC2297439	1	181332423	12.42	14.1462	8.25426	4.55808	9.99942	4.83438
UNC2303100	1	181862768	12.42	14.1462	8.25426	4.55808	9.99942	4.83438
UNC2303705	1	181912757	2.79428	4.01561	2.03792	1.27529	2.38114	2.06405
UNC2304212	1	181958260	12.42	14.1462	8.25426	4.55808	9.99942	4.83438
JAX00013206	1	181970808	1.00069	1.09396	1.16732	0.140328	0.939724	0.408441
UNC2304544	1	181993473	2.79428	4.01561	2.03792	1.27529	2.38114	2.06405
UNC2304821	1	182020361	16.3661	20.595	10.5521	8.99342	13.0859	8.21208
UNC2305100	1	182049951	12.42	14.1462	8.25426	4.55808	9.99942	4.83438
UNC2306806	1	182176308	11.1586	13.7919	6.37394	4.9378	8.39127	5.73913
UNC2308922	1	182371963	14.3545	16.4579	7.34605	9.12614	9.41345	7.44577
UNC2309386	1	182402121	3.64483	5.72186	1.88808	1.01461	4.63995	1.62283
UNC2311313	1	182548467	16.1388	14.3685	9.7462	6.3865	10.2126	4.77367
backupUNC010665455	1	182558289	17.6832	18.7166	10.4466	9.58811	12.2452	7.1654
UNC2311795	1	182592268	17.6832	18.7166	10.4466	9.58811	12.2452	7.1654
UNC2312816	1	182704156	14.5178	13.7473	9.05688	9.06135	7.923	6.48486
UNC2314414	1	182836524	13.2338	13.1825	8.49591	4.83636	9.76042	4.2024
UNC2316495	1	182988991	14.5178	13.7473	9.05688	9.06135	7.923	6.48486
UNC010667356	1	182995951	2.02563	2.46794	1.26878	0.770534	1.696	1.14229
UNC2316922	1	183016728	2.02563	2.46794	1.26878	0.770534	1.696	1.14229
JAX00013289	1	183060112	17.6832	18.7166	10.4466	9.58811	12.2452	7.1654
UNC2317745	1	183080687	3.64483	5.72186	1.88808	1.01461	4.63995	1.62283
UNC2318075	1	183135051	3.40517	4.15507	1.88631	0.140237	4.04169	0.651639
UNC2318420	1	183168680	14.5178	13.7473	9.05688	9.06135	7.923	6.48486
UNC2318898	1	183211778	12.6711	12.7221	7.42695	8.96995	6.41685	6.93684
UNC2319071	1	183228103	10.2348	7.97122	7.48692	4.35459	5.17219	3.43676
JAX00278441	1	183267220	11.1524	10.8823	6.21017	8.51857	4.9646	6.58089
UNC2320214	1	183308958	14.5178	13.7473	9.05688	9.06135	7.923	6.48486
UNC2320790	1	183343726	3.64483	5.72186	1.88808	1.01461	4.63995	1.62283
UNC2321404	1	183373569	14.3545	16.4579	7.34605	9.12614	9.41345	7.44577
backupUNC010861440	1	183467699	0.0557369	2.46301	0.275031	1.43307	2.67975	0.346635
UNC2322932	1	183468990	0.23326	3.85126	0.299283	0.220532	3.13211	1.22121
UNC2323986	1	183588648	3.40517	4.15507	1.88631	0.140237	4.04169	0.651639
UNC2326313	1	183888960	5.42814	7.77091	5.83924	1.88175	5.47044	3.02713
UNC2327170	1	183951463	3.14138	5.97693	3.76593	4.22403	3.22047	3.84665
UNC2327373	1	183974706	0.139814	2.32637	0.528198	0.24451	1.90576	0.856523
UNC2327735	1	184002241	14.3545	16.4579	7.34605	9.12614	9.41345	7.44577
UNC2328165	1	184039654	0.421148	2.88849	0.84018	1.0757	3.54264	0.283086
UNC2328501	1	184059591	0.196822	2.0275	0.159967	0.0848846	1.96515	0.598285
UNC2329284	1	184139564	8.97873	11.4844	7.81732	2.72772	9.67485	3.07033
UNC2329760	1	184186401	5.32847	12.3914	4.91826	4.93745	8.27356	5.0568
JAX00013376	1	184229183	7.61515	12.1617	6.96808	2.17324	9.69027	3.59399
UNC2330600	1	184283706	0.421148	2.88849	0.84018	1.0757	3.54264	0.283086
JAX00278656	1	184305186	0.421148	2.88849	0.84018	1.0757	3.54264	0.283086
UNC2332442	1	184408379	0.702786	4.77158	0.920255	0.13009	4.43451	1.16701
UNC2332857	1	184432238	12.9269	15.1197	7.56762	5.89972	9.18658	6.26945
UNC2333302	1	184462552	0.421148	2.88849	0.84018	1.0757	3.54264	0.283086
UNC2334491	1	184556419	3.76668	5.29659	3.79831	4.63303	2.95949	3.23572
backupUNC012104434	1	184589587	10.0238	13.7285	6.25636	8.64478	6.59563	7.79398
UNC2335474	1	184616486	5.42814	7.77091	5.83924	1.88175	5.47044	3.02713
JAX00013405	1	184623016	0.178144	0.561419	0.382209	1.45901	0.816366	0.0327104
UNC2339172	1	184909845	3.45041	0.635424	3.81843	2.09385	0.025238	1.02209
JAX00278836	1	185467981	5.66864	1.57023	3.56766	2.3789	1.49933	0.352369
UNC2341594	1	185484767	5.66864	1.57023	3.56766	2.3789	1.49933	0.352369
UNC2342792	1	185576062	3.1665	0.432144	2.18605	3.20642	0.0112387	0.645116
UNC2343495	1	185628816	5.66864	1.57023	3.56766	2.3789	1.49933	0.352369
UNC2344758	1	185728983	3.1665	0.432144	2.18605	3.20642	0.0112387	0.645116
UNC2345143	1	185759333	1.08633	3.78815	0.891437	0.733548	3.16625	1.32827
backupUNC010412660	1	185773005	1.08633	3.78815	0.891437	0.733548	3.16625	1.32827
JAX00013462	1	185787682	1.08633	3.78815	0.891437	0.733548	3.16625	1.32827
UNC2345938	1	185820573	3.1665	0.432144	2.18605	3.20642	0.0112387	0.645116
UNC2346376	1	185844864	5.66864	1.57023	3.56766	2.3789	1.49933	0.352369
UNC2346549	1	185869753	5.66864	1.57023	3.56766	2.3789	1.49933	0.352369
UNC2351616	1	186372487	1.96326	0.55674	1.68434	2.64283	1.43395	0.298715
JAX00279019	1	186381873	1.56069	6.52338	1.07587	0.910122	6.09787	1.69223
UNC2351833	1	186386503	1.96326	0.55674	1.68434	2.64283	1.43395	0.298715
UNC2352244	1	186451673	1.96326	0.55674	1.68434	2.64283	1.43395	0.298715
UNC2353249	1	186565477	1.96326	0.55674	1.68434	2.64283	1.43395	0.298715
UNC2353860	1	186613523	1.96326	0.55674	1.68434	2.64283	1.43395	0.298715
UNC2355110	1	186716806	1.96326	0.55674	1.68434	2.64283	1.43395	0.298715
UNC2355402	1	186740487	1.96326	0.55674	1.68434	2.64283	1.43395	0.298715
UNC2356497	1	186838934	1.56069	6.52338	1.07587	0.910122	6.09787	1.69223
UNC2356872	1	186874786	2.57696	1.07375	2.65231	1.61277	1.56284	0.0851203
UNC2357801	1	186926077	1.96326	0.55674	1.68434	2.64283	1.43395	0.298715
JAX00279172	1	186935618	2.00948	0.312047	1.82708	3.10789	0.955507	0.358107
UNC2358125	1	186942617	1.96326	0.55674	1.68434	2.64283	1.43395	0.298715
UNC2358746	1	186990235	1.96326	0.55674	1.68434	2.64283	1.43395	0.298715
JAX00279191	1	187100574	3.57875	5.57558	2.35169	1.9558	6.04621	0.945484
UNC2362085	1	187230859	3.57875	5.57558	2.35169	1.9558	6.04621	0.945484
UNC2367417	1	187570072	9.69916	6.23147	8.1852	10.639	3.47976	3.73685
UNC2367854	1	187598250	0.0740776	0.754995	0.420851	0.503909	0.333045	0.810369
UNC2371341	1	187789643	1.96326	0.55674	1.68434	2.64283	1.43395	0.298715
UNC2371600	1	187813918	6.70062	1.65701	3.49137	4.46079	1.18418	0.672145
UNC2372771	1	187914387	0.0740776	0.754995	0.420851	0.503909	0.333045	0.810369
JAX00279367	1	187923350	5.27146	1.83873	2.7738	3.48053	1.14894	0.893395
UNC2373064	1	187940990	1.96326	0.55674	1.68434	2.64283	1.43395	0.298715
UNC2374495	1	188055842	12.326	11.6482	8.88281	6.36685	10.8506	2.63195
UNC2374985	1	188095199	0.0740776	0.754995	0.420851	0.503909	0.333045	0.810369
UNC2375202	1	188113447	1.96326	0.55674	1.68434	2.64283	1.43395	0.298715
backupJAX00013638	1	188118168	5.27146	1.83873	2.7738	3.48053	1.14894	0.893395
UNC2376366	1	188216612	4.62118	13.9873	2.63454	5.31122	10.0733	5.25753
UNC2377224	1	188292952	11.4756	7.13814	9.5453	12.4077	3.97149	4.18791
UNC2377768	1	188330071	11.4756	7.13814	9.5453	12.4077	3.97149	4.18791
JAX00013660	1	188409621	2.4201	10.0865	1.3719	3.23903	7.96205	3.42312
UNC2381472	1	188662297	4.63074	6.41763	3.05775	2.60737	6.71617	1.17253
UNC2383512	1	188825294	5.27146	1.83873	2.7738	3.48053	1.14894	0.893395
UNC2384452	1	188897783	4.63074	6.41763	3.05775	2.60737	6.71617	1.17253
JAX00013701	1	188940399	19.2922	19.176	12.7178	14.5226	14.9214	5.99963
UNC010674652	1	188998677	11.4756	7.13814	9.5453	12.4077	3.97149	4.18791
UNC2385695	1	189032616	11.4756	7.13814	9.5453	12.4077	3.97149	4.18791
UNC2386379	1	189089463	0.0740776	0.754995	0.420851	0.503909	0.333045	0.810369
UNC2386929	1	189136595	12.326	11.6482	8.88281	6.36685	10.8506	2.63195
UNC2388354	1	189253328	11.4756	7.13814	9.5453	12.4077	3.97149	4.18791
JAX00013725	1	189257337	16.9189	17.8487	11.0154	12.5911	14.0733	5.49068
UNC2388894	1	189287305	1.96326	0.55674	1.68434	2.64283	1.43395	0.298715
UNC2391194	1	189462470	0.0740776	0.754995	0.420851	0.503909	0.333045	0.810369
UNC2393779	1	189734389	1.88492	2.09233	2.72744	1.22517	0.929878	1.71354
JAX00013760	1	189743264	0.559975	13.2013	0.0551104	1.00952	5.77214	8.12366
UNC2394017	1	189748881	4.62118	13.9873	2.63454	5.31122	10.0733	5.25753
UNC2395023	1	189828671	1.96326	0.55674	1.68434	2.64283	1.43395	0.298715
UNC2395078	1	189845449	1.56069	6.52338	1.07587	0.910122	6.09787	1.69223
UNC2395136	1	189858740	1.96326	0.55674	1.68434	2.64283	1.43395	0.298715
UNC2395221	1	189875446	0.441483	5.01309	0.258766	0.206666	4.99882	1.19317
JAX00279780	1	189889726	1.28699	1.33579	1.04171	0.613708	2.5176	0.100721
UNC010426497	1	189904165	1.56069	6.52338	1.07587	0.910122	6.09787	1.69223
UNC2395556	1	189923772	4.55696	7.19278	3.28183	5.45117	2.10565	6.84081
UNC2396421	1	190013820	1.29183	2.74833	1.51364	1.80374	1.49372	1.85424
UNC2396636	1	190028482	10.7683	11.8924	8.75803	12.902	5.49406	8.09319
UNC2397011	1	190063318	1.29183	2.74833	1.51364	1.80374	1.49372	1.85424
UNC2397834	1	190142355	0.115763	0.886228	0.0142569	0.0622438	0.0671558	1.44051
UNC2398055	1	190159355	4.66138	0.0994217	2.95705	5.84858	0.445081	0.336706
UNC2398151	1	190176923	0.172288	4.39038	0.177964	0.0964324	3.24608	1.62764
UNC2400712	1	190429346	0.1591	7.05735	0.0543348	0.153622	4.97466	2.63612
UNC2400921	1	190459537	0.1591	7.05735	0.0543348	0.153622	4.97466	2.63612
UNC2401311	1	190493348	1.01387	0.970697	0.477268	0.427233	0.125848	1.50442
JAX00279901	1	190515912	0.628811	3.35895	0.937499	0.521704	1.07829	3.22095
UNC2402097	1	190542218	0.628811	3.35895	0.937499	0.521704	1.07829	3.22095
UNC2402317	1	190557118	4.75255	11.711	1.957	4.29418	6.14894	6.09509
UNC2402437	1	190564920	9.87492	15.0686	7.75632	9.5922	5.23023	12.6784
UNC2403006	1	190603785	4.55696	7.19278	3.28183	5.45117	2.10565	6.84081
JAX00013827	1	190631780	3.00806	0.158516	2.26065	1.13207	0.720302	0.425088
UNC2403574	1	190645733	0.88416	3.26473	0.57731	2.10571	0.68425	4.02721
UNC2404202	1	190683606	1.06134	3.7264	0.418893	0.157821	4.04363	0.558854
UNC2404402	1	190695779	7.26757	9.09193	4.90167	9.27412	4.00534	6.37365
UNC2404605	1	190710758	6.58798	11.3564	3.49855	3.32077	6.67627	5.04204
UNC2404892	1	190734043	1.61148	0.566126	1.6992	2.79048	0.70107	0.00151791
UNC2405975	1	190820994	0.154623	2.67612	0.0543297	0.696801	2.12628	0.766488
UNC2406956	1	190897859	7.90037	13.2631	6.28023	8.07883	4.47171	11.4687
UNC010868925	1	191038164	2.79999	3.12253	2.07679	2.54441	0.754403	3.41894
UNC2409375	1	191078829	4.84796	4.30847	3.369	4.86044	2.04369	2.924
UNC2410175	1	191128288	3.57591	10.7381	2.4053	1.29545	6.84541	4.359
UNC2410542	1	191152842	1.10401	1.43747	0.558051	1.75991	0.541216	1.33218
UNC2411012	1	191183792	5.06517	11.8412	3.01891	2.07927	7.29183	4.9391
UNC2412374	1	191307240	1.83716	0.209574	0.982417	1.95519	0.531077	0.152715
UNC2412592	1	191319148	1.83716	0.209574	0.982417	1.95519	0.531077	0.152715
UNC2413383	1	191381808	1.83716	0.209574	0.982417	1.95519	0.531077	0.152715
UNC2416017	1	191571929	9.1964	8.27959	7.12488	6.40973	3.35587	6.01486
UNC2416218	1	191586946	1.45643	5.65774	1.01878	0.084675	4.40529	1.75456
UNC2416863	1	191628398	5.79443	6.56959	4.78683	3.75077	2.17317	5.61449
UNC010430525	1	191639026	1.83716	0.209574	0.982417	1.95519	0.531077	0.152715
UNC2418189	1	191725080	1.45643	5.65774	1.01878	0.084675	4.40529	1.75456
UNC2418493	1	191756449	0.0265679	0.648233	0.219517	0.329159	0.0787644	0.903878
UNC2419208	1	191811250	1.45643	5.65774	1.01878	0.084675	4.40529	1.75456
UNC2419931	1	191864574	10.2062	8.73302	5.94255	12.5538	3.42315	6.6901
UNC2420182	1	191887367	11.4788	18.5998	5.75166	8.93748	9.66796	9.48706
backuprs33042623	1	191907583	20.2233	14.547	12.8796	21.3627	6.10163	9.98971
JAX00280215	1	191909413	20.5901	10.3044	13.2887	21.3818	4.1981	7.73892
UNC2421003	1	191948560	1.61148	0.566126	1.6992	2.79048	0.70107	0.00151791
UNC2421237	1	191968723	0.0167178	0.0440246	0.0219085	0.0447471	0.00587885	0.068762
UNC2421343	1	191988684	9.29334	19.0285	5.07201	6.62586	10.3425	9.22798
UNC2421448	1	192004374	0.0167178	0.0440246	0.0219085	0.0447471	0.00587885	0.068762
UNC2421617	1	192018551	9.29334	19.0285	5.07201	6.62586	10.3425	9.22798
UNC2421865	1	192041957	8.05865	8.8401	5.22774	9.35429	3.75042	6.31807
UNC2422174	1	192076230	8.05865	8.8401	5.22774	9.35429	3.75042	6.31807
JAX00280260	1	192078555	8.05865	8.8401	5.22774	9.35429	3.75042	6.31807
UNC2422775	1	192143862	9.29334	19.0285	5.07201	6.62586	10.3425	9.22798
UNC2422874	1	192150354	9.29334	19.0285	5.07201	6.62586	10.3425	9.22798
JAX00013946	1	192218087	1.61148	0.566126	1.6992	2.79048	0.70107	0.00151791
UNC2424495	1	192285032	4.75255	11.711	1.957	4.29418	6.14894	6.09509
JAX00280323	1	192311382	17.0727	14.894	11.8489	16.6622	6.66142	9.62544
UNC2426597	1	192463189	17.0727	14.894	11.8489	16.6622	6.66142	9.62544
UNC2426833	1	192491887	1.61148	0.566126	1.6992	2.79048	0.70107	0.00151791
UNC2430277	1	192825359	1.61148	0.566126	1.6992	2.79048	0.70107	0.00151791
UNC2430499	1	192843889	0.322311	2.70005	0.320821	1.37759	2.48309	0.674946
UNC2431046	1	192891696	1.61148	0.566126	1.6992	2.79048	0.70107	0.00151791
UNC2431193	1	192901613	1.61148	0.566126	1.6992	2.79048	0.70107	0.00151791
JAX00280416	1	192906413	17.0727	14.894	11.8489	16.6622	6.66142	9.62544
UNC2431386	1	192919560	1.61148	0.566126	1.6992	2.79048	0.70107	0.00151791
UNC2431585	1	192933467	17.0727	14.894	11.8489	16.6622	6.66142	9.62544
UNC2431766	1	192948141	1.61148	0.566126	1.6992	2.79048	0.70107	0.00151791
UNC2434424	1	193206568	5.43549	11.5507	2.22461	4.32456	5.99047	6.03073
UNC2434804	1	193252079	5.43549	11.5507	2.22461	4.32456	5.99047	6.03073
UNC2435259	1	193283275	5.43549	11.5507	2.22461	4.32456	5.99047	6.03073
UNC2435397	1	193293107	17.0727	14.894	11.8489	16.6622	6.66142	9.62544
UNC2435874	1	193324120	17.0727	14.894	11.8489	16.6622	6.66142	9.62544
UNC2436046	1	193338077	17.0727	14.894	11.8489	16.6622	6.66142	9.62544
UNC2436239	1	193354713	5.43549	11.5507	2.22461	4.32456	5.99047	6.03073
UNC2436405	1	193380031	1.61148	0.566126	1.6992	2.79048	0.70107	0.00151791
UNC2436539	1	193398128	17.0727	14.894	11.8489	16.6622	6.66142	9.62544
UNC2436677	1	193412141	1.61148	0.566126	1.6992	2.79048	0.70107	0.00151791
UNC2436812	1	193423262	0.955453	1.44104	0.895061	2.16856	1.53259	0.228266
UNC010475128	1	193425060	0.322311	2.70005	0.320821	1.37759	2.48309	0.674946
UNC2437138	1	193455117	2.77752	0.355574	2.25293	3.92241	0.583779	0.104014
UNC2437295	1	193472001	17.0727	14.894	11.8489	16.6622	6.66142	9.62544
UNC2439004	1	193629992	0.0981977	2.75379	0.529661	0.244977	1.09994	2.01138
UNC2439181	1	193645627	0.0981977	2.75379	0.529661	0.244977	1.09994	2.01138
UNC2440253	1	193788818	11.0008	2.25347	9.64302	12.5011	1.10602	1.90108
JAX00014064	1	193788965	11.0008	2.25347	9.64302	12.5011	1.10602	1.90108
UNC2440731	1	193915747	1.95014	4.01187	0.230596	2.53748	2.34318	1.99728
JAX00014077	1	193965440	1.57605	0.0814205	1.94762	1.83365	0.389815	0.348962
UNC2440901	1	193978855	1.94825	0.0358621	2.49935	2.07728	0.178679	0.373823
backuprs32282252	1	194001453	1.57605	0.0814205	1.94762	1.83365	0.389815	0.348962
UNC2441544	1	194056542	10.9003	17.8407	5.43131	7.05112	9.641	8.60949
UNC2441810	1	194072413	10.9003	17.8407	5.43131	7.05112	9.641	8.60949
UNC2441947	1	194082921	4.89517	3.08974	3.80713	2.54031	2.6186	0.9797
UNC2442307	1	194112825	4.89517	3.08974	3.80713	2.54031	2.6186	0.9797
UNC2442472	1	194125329	10.6725	4.32359	7.22949	7.35434	4.45583	0.902197
UNC2442605	1	194137200	10.6725	4.32359	7.22949	7.35434	4.45583	0.902197
UNC2443007	1	194165814	4.89517	3.08974	3.80713	2.54031	2.6186	0.9797
JAX00188971	1	194187687	10.6725	4.32359	7.22949	7.35434	4.45583	0.902197
UNC2443557	1	194197194	10.6725	4.32359	7.22949	7.35434	4.45583	0.902197
UNC2444448	1	194265528	4.58878	3.30845	3.81902	2.4224	2.721	1.10969
UNC2444623	1	194278292	10.6725	4.32359	7.22949	7.35434	4.45583	0.902197
UNC2447162	1	194534484	10.1147	18.429	5.42654	6.58089	9.88036	9.01835
UNC2447347	1	194545813	10.1147	18.429	5.42654	6.58089	9.88036	9.01835
UNC2447628	1	194567410	10.1147	18.429	5.42654	6.58089	9.88036	9.01835
UNC2447782	1	194581084	10.1147	18.429	5.42654	6.58089	9.88036	9.01835
UNC2448055	1	194599457	10.1147	18.429	5.42654	6.58089	9.88036	9.01835
UNC2448158	1	194606992	10.1147	18.429	5.42654	6.58089	9.88036	9.01835
UNC2448390	1	194631859	10.1147	18.429	5.42654	6.58089	9.88036	9.01835
UNC2448512	1	194645108	10.1147	18.429	5.42654	6.58089	9.88036	9.01835
UNC2448687	1	194663336	10.1147	18.429	5.42654	6.58089	9.88036	9.01835
UNC2448808	1	194678418	10.1147	18.429	5.42654	6.58089	9.88036	9.01835
UNC2448897	1	194690235	10.1147	18.429	5.42654	6.58089	9.88036	9.01835
JAX00280763	1	194695398	10.1147	18.429	5.42654	6.58089	9.88036	9.01835
UNC2448996	1	194706017	10.1147	18.429	5.42654	6.58089	9.88036	9.01835
JAX00014133	1	194709738	10.1147	18.429	5.42654	6.58089	9.88036	9.01835
UNC2449160	1	194723311	10.1147	18.429	5.42654	6.58089	9.88036	9.01835
UNC2449273	1	194737422	11.0699	20.0066	5.47467	7.94291	11.4735	9.01236
UNC2449386	1	194752399	10.1147	18.429	5.42654	6.58089	9.88036	9.01835
JAX00014139	1	194793582	10.1147	18.429	5.42654	6.58089	9.88036	9.01835
UNC2450260	1	194849436	10.1147	18.429	5.42654	6.58089	9.88036	9.01835
UNC2450441	1	194864908	10.1147	18.429	5.42654	6.58089	9.88036	9.01835
UNC2450625	1	194880254	10.1147	18.429	5.42654	6.58089	9.88036	9.01835
UNC2451372	1	194963808	0.0839152	0.718317	0.138637	0.334043	0.128694	0.940076
UNC2451614	1	194986130	10.1147	18.429	5.42654	6.58089	9.88036	9.01835
UNC2452776	1	195096095	32.3712	33.359	18.1228	24.8694	21.1039	13.1838
UNC010872195	1	195098178	0.0839152	0.718317	0.138637	0.334043	0.128694	0.940076
UNC2453835	1	195171474	10.1147	18.429	5.42654	6.58089	9.88036	9.01835
UNC2453925	1	195179851	10.1147	18.429	5.42654	6.58089	9.88036	9.01835
UNC2454478	1	195218198	32.3712	33.359	18.1228	24.8694	21.1039	13.1838
UNC2454760	1	195247441	0.0839152	0.718317	0.138637	0.334043	0.128694	0.940076
UNC2454977	1	195264256	32.3712	33.359	18.1228	24.8694	21.1039	13.1838
JAX00014174	1	195265620	32.3712	33.359	18.1228	24.8694	21.1039	13.1838
UNC2456034	1	195340229	10.1147	18.429	5.42654	6.58089	9.88036	9.01835
JAX00014180	1	195345407	34.0245	27.5391	19.5491	25.1805	17.3223	10.9511
UNC2457544	1	195481095	32.3712	33.359	18.1228	24.8694	21.1039	13.1838
JAX00014191	1	195499490	32.3712	33.359	18.1228	24.8694	21.1039	13.1838
UNC2457857	1	195502743	32.3712	33.359	18.1228	24.8694	21.1039	13.1838
UNC2458018	1	195515038	32.3712	33.359	18.1228	24.8694	21.1039	13.1838
UNC010680647	1	195535152	27.4517	33.503	16.3018	19.3672	21.9422	12.6933
JAX00280954	1	195535814	27.4517	33.503	16.3018	19.3672	21.9422	12.6933
UNC2459863	1	195767283	27.4517	33.503	16.3018	19.3672	21.9422	12.6933
UNC2461995	1	196233651	26.3984	30.0335	14.251	20.9476	19.3955	11.6491
UNC2462498	1	196287878	16.3617	21.7399	7.86661	12.0415	10.8762	11.3866
JAX00014251	1	196301747	0.0839152	0.718317	0.138637	0.334043	0.128694	0.940076
UNC2464492	1	196783636	10.1147	18.429	5.42654	6.58089	9.88036	9.01835
UNC2464503	1	196800101	12.4658	18.1199	6.17653	8.90121	9.30324	9.30533
UNC2464506	1	196801098	19.8264	21.9342	10.0228	12.9371	11.9463	10.3386
UNC2464512	1	196802730	12.4658	18.1199	6.17653	8.90121	9.30324	9.30533
UNC2464642	1	196890741	16.3885	17.6496	8.08531	11.5526	8.28231	10.2729
UNC2464723	1	196909251	12.75	15.4998	6.47142	9.4934	8.21478	7.84397
UNC2465306	1	197000727	10.1147	18.429	5.42654	6.58089	9.88036	9.01835
UNC2465840	1	197067454	10.1147	18.429	5.42654	6.58089	9.88036	9.01835
UNC2466989	2	3099579	2.78673	5.1015	1.9068	3.137	2.10948	3.86069
UNC2472028	2	3570976	0.590463	1.04919	0.452943	0.141361	0.287688	1.29161
UNC2473318	2	3668244	0.530445	5.6221	0.0971556	0.188192	4.01235	2.08023
UNC2474017	2	3726698	0.590463	1.04919	0.452943	0.141361	0.287688	1.29161
UNC2476771	2	3949888	0.590463	1.04919	0.452943	0.141361	0.287688	1.29161
UNC2477500	2	3991137	0.590463	1.04919	0.452943	0.141361	0.287688	1.29161
UNC2478309	2	4038154	0.14983	1.61949	0.116782	0.468675	0.550344	1.68146
UNC2478840	2	4067946	2.75416	9.31701	1.86727	5.81941	2.97932	9.252
JAX00482217	2	4081557	0.14983	1.61949	0.116782	0.468675	0.550344	1.68146
UNC2479300	2	4095699	0.590463	1.04919	0.452943	0.141361	0.287688	1.29161
UNC2479702	2	4115600	0.530445	5.6221	0.0971556	0.188192	4.01235	2.08023
UNC2480370	2	4157747	0.530445	5.6221	0.0971556	0.188192	4.01235	2.08023
JAX00090716	2	4169709	23.0391	40.7648	13.2569	17.3415	23.4598	18.1436
UNC2481020	2	4201445	0.590463	1.04919	0.452943	0.141361	0.287688	1.29161
UNC2484092	2	4416872	0.590463	1.04919	0.452943	0.141361	0.287688	1.29161
UNC2484812	2	4468577	0.530445	5.6221	0.0971556	0.188192	4.01235	2.08023
UNC2485966	2	4563974	0.590463	1.04919	0.452943	0.141361	0.287688	1.29161
UNC2486827	2	4622507	0.590463	1.04919	0.452943	0.141361	0.287688	1.29161
UNC2487777	2	4685690	0.590463	1.04919	0.452943	0.141361	0.287688	1.29161
UNC2488313	2	4722228	0.590463	1.04919	0.452943	0.141361	0.287688	1.29161
UNC2488740	2	4750210	2.75416	9.31701	1.86727	5.81941	2.97932	9.252
UNC2489320	2	4785930	0.590463	1.04919	0.452943	0.141361	0.287688	1.29161
UNC2491037	2	4931526	0.530445	5.6221	0.0971556	0.188192	4.01235	2.08023
JAX00090777	2	4982872	0.530445	5.6221	0.0971556	0.188192	4.01235	2.08023
UNC2491880	2	4994887	0.819706	1.13551	0.576794	0.138305	0.358013	1.32669
UNC2492492	2	5030834	0.819706	1.13551	0.576794	0.138305	0.358013	1.32669
UNC2492946	2	5056903	0.819706	1.13551	0.576794	0.138305	0.358013	1.32669
JAX00482378	2	5071408	3.95182	4.93877	2.93264	7.3923	1.98064	4.53251
UNC2498431	2	5400216	0.819706	1.13551	0.576794	0.138305	0.358013	1.32669
UNC2499421	2	5465767	4.79322	10.9259	2.13439	3.43077	6.27999	5.07495
UNC2500441	2	5536537	0.124764	2.22442	0.488873	0.394577	1.75627	0.708766
UNC2501218	2	5592370	0.819706	1.13551	0.576794	0.138305	0.358013	1.32669
UNC2501954	2	5651711	0.530445	5.6221	0.0971556	0.188192	4.01235	2.08023
UNC2504191	2	5841450	0.819706	1.13551	0.576794	0.138305	0.358013	1.32669
UNC020362379	2	5886480	0.163491	1.672	0.427854	1.17187	1.91114	0.197515
UNC2505315	2	5926401	0.530445	5.6221	0.0971556	0.188192	4.01235	2.08023
JAX00090851	2	5968543	0.819706	1.13551	0.576794	0.138305	0.358013	1.32669
JAX00090857	2	6048927	1.07073	5.06126	0.682677	4.30387	1.75138	4.94342
UNC2506901	2	6060291	0.819706	1.13551	0.576794	0.138305	0.358013	1.32669
JAX00482548	2	6122270	0.530445	5.6221	0.0971556	0.188192	4.01235	2.08023
JAX00482553	2	6144419	0.00407981	1.94238	0.331803	0.260274	1.67736	0.535158
UNC2508416	2	6151427	0.00407981	1.94238	0.331803	0.260274	1.67736	0.535158
UNC2508790	2	6175369	0.819706	1.13551	0.576794	0.138305	0.358013	1.32669
UNC2509229	2	6202879	16.8043	19.6569	9.4306	8.41069	12.5959	7.57945
JAX00482560	2	6205802	3.66205	6.85858	1.74511	0.691469	5.32856	1.94529
UNC2509730	2	6230154	0.819706	1.13551	0.576794	0.138305	0.358013	1.32669
UNC2513769	2	6541470	3.97598	0.224941	4.76123	2.97144	0.0197326	0.24701
UNC2514798	2	6618601	3.97598	0.224941	4.76123	2.97144	0.0197326	0.24701
UNC2515191	2	6657647	0.382901	5.3848	0.216207	0.611274	2.17296	3.75448
backupUNC020820163	2	6670246	3.97598	0.224941	4.76123	2.97144	0.0197326	0.24701
UNC2515959	2	6709309	3.97598	0.224941	4.76123	2.97144	0.0197326	0.24701
JAX00482647	2	6891837	0.382901	5.3848	0.216207	0.611274	2.17296	3.75448
UNC2519048	2	6971463	3.97598	0.224941	4.76123	2.97144	0.0197326	0.24701
UNC2525438	2	7477379	4.04762	0.113643	4.38634	2.69275	0.164174	0.0512271
UNC020363105	2	8069767	4.81313	9.71138	2.44911	1.9991	7.00551	3.3574
UNC020363465	2	8485615	0.163491	1.672	0.427854	1.17187	1.91114	0.197515
UNC2540847	2	8826818	0.163491	1.672	0.427854	1.17187	1.91114	0.197515
UNC2541204	2	8850497	0.163491	1.672	0.427854	1.17187	1.91114	0.197515
UNC2541928	2	8914872	0.163491	1.672	0.427854	1.17187	1.91114	0.197515
UNC2543532	2	9061790	0.163491	1.672	0.427854	1.17187	1.91114	0.197515
UNC2544208	2	9126770	0.163491	1.672	0.427854	1.17187	1.91114	0.197515
UNC020006990	2	9277361	6.78068	1.13428	5.39966	1.73286	1.71202	0.0167543
UNC2547968	2	9392519	0.163491	1.672	0.427854	1.17187	1.91114	0.197515
UNC2548697	2	9439677	0.163491	1.672	0.427854	1.17187	1.91114	0.197515
UNC2549110	2	9469530	0.163491	1.672	0.427854	1.17187	1.91114	0.197515
backupUNC020365091	2	9476095	0.146108	2.38696	0.150541	0.59717	2.37622	0.43101
UNC2550331	2	9547639	4.28531	9.76276	2.27915	1.6118	7.17058	3.26942
UNC2550506	2	9559130	0.163491	1.672	0.427854	1.17187	1.91114	0.197515
UNC020007086	2	9765882	6.78068	1.13428	5.39966	1.73286	1.71202	0.0167543
JAX00091167	2	10231879	2.1154	0.0276355	1.79803	0.225813	0.558236	0.635583
UNC2561908	2	10325540	6.78068	1.13428	5.39966	1.73286	1.71202	0.0167543
UNC2562331	2	10351595	0.24062	1.40173	0.397061	1.54855	0.0483637	3.01494
JAX00091179	2	10368511	0.24062	1.40173	0.397061	1.54855	0.0483637	3.01494
JAX00091180	2	10368765	6.78068	1.13428	5.39966	1.73286	1.71202	0.0167543
UNC2565361	2	10631581	7.98353	13.7993	4.17607	3.32135	8.32964	5.80424
UNC2566395	2	10695648	0.477082	0.682195	0.098903	2.85717	0.0292901	1.47952
UNC2567717	2	10768627	7.98353	13.7993	4.17607	3.32135	8.32964	5.80424
UNC2568238	2	10795853	7.98353	13.7993	4.17607	3.32135	8.32964	5.80424
JAX00483290	2	10814955	0.477082	0.682195	0.098903	2.85717	0.0292901	1.47952
UNC2568647	2	10826399	4.08553	2.19924	3.91618	0.670217	2.34068	0.427195
UNC2569185	2	10863000	4.08553	2.19924	3.91618	0.670217	2.34068	0.427195
UNC2569719	2	10897805	0.878113	0.616068	0.28365	3.46679	0.0423149	1.3772
backupUNC020008953	2	10930992	7.98353	13.7993	4.17607	3.32135	8.32964	5.80424
UNC2570505	2	10934096	7.98353	13.7993	4.17607	3.32135	8.32964	5.80424
JAX00091225	2	10965846	7.98353	13.7993	4.17607	3.32135	8.32964	5.80424
JAX00483439	2	11686764	3.97598	0.224941	4.76123	2.97144	0.0197326	0.24701
UNC2581866	2	11712552	3.97598	0.224941	4.76123	2.97144	0.0197326	0.24701
UNC2585175	2	11957012	9.5883	8.86216	5.45629	4.08971	7.08561	2.54446
JAX00483484	2	11964247	0.382901	5.3848	0.216207	0.611274	2.17296	3.75448
UNC2585520	2	11974111	0.118474	1.8367	0.359598	1.51938	0.0858749	3.48196
JAX00483492	2	11974643	0.118474	1.8367	0.359598	1.51938	0.0858749	3.48196
UNC2588702	2	12159975	5.78143	0.550098	6.36396	4.17613	0.0697668	0.661968
UNC2589143	2	12180831	5.78143	0.550098	6.36396	4.17613	0.0697668	0.661968
JAX00483541	2	12276318	5.78143	0.550098	6.36396	4.17613	0.0697668	0.661968
UNC2591167	2	12326092	5.78143	0.550098	6.36396	4.17613	0.0697668	0.661968
UNC2592332	2	12429931	5.78143	0.550098	6.36396	4.17613	0.0697668	0.661968
UNC2593741	2	12602961	5.78143	0.550098	6.36396	4.17613	0.0697668	0.661968
JAX00091402	2	13357844	0.576647	1.73941	0.636836	2.16468	2.13254	0.145054
JAX00091791	2	18553601	0.687007	2.49187	0.687393	1.66395	3.11405	0.229239
JAX00091794	2	18582888	0.687007	2.49187	0.687393	1.66395	3.11405	0.229239
UNC020366382	2	18590629	10.3211	0.0186292	7.82649	11.9288	0.550159	0.579335
UNC020366395	2	18611645	3.08306	0.790471	3.50267	3.99278	1.37117	0.112027
UNC2665816	2	18621444	0.409846	0.0548387	0.0978399	0.0507325	0.622039	0.549417
UNC2666494	2	18686400	0.409846	0.0548387	0.0978399	0.0507325	0.622039	0.549417
UNC2667907	2	18780640	10.3211	0.0186292	7.82649	11.9288	0.550159	0.579335
JAX00091816	2	18879286	0.409846	0.0548387	0.0978399	0.0507325	0.622039	0.549417
UNC2669584	2	18886641	2.08507	0.661052	3.08234	2.49332	1.06709	0.0813309
UNC2670185	2	18921257	3.08306	0.790471	3.50267	3.99278	1.37117	0.112027
UNC2672469	2	19074260	2.08507	0.661052	3.08234	2.49332	1.06709	0.0813309
UNC2673020	2	19109269	2.08507	0.661052	3.08234	2.49332	1.06709	0.0813309
UNC020367883	2	19161107	2.08507	0.661052	3.08234	2.49332	1.06709	0.0813309
UNC2673742	2	19177614	0.409846	0.0548387	0.0978399	0.0507325	0.622039	0.549417
UNC2673913	2	19193051	3.08306	0.790471	3.50267	3.99278	1.37117	0.112027
UNC2676185	2	19369445	12.9139	0.660569	8.89821	13.3078	0.0297396	1.15322
UNC2676241	2	19380050	3.97237	0.416249	3.94154	4.90166	0.0543276	1.00208
UNC2676610	2	19442685	2.80827	0.45292	3.44446	3.30623	0.0131704	0.901117
UNC2677224	2	19491046	12.9139	0.660569	8.89821	13.3078	0.0297396	1.15322
UNC2677380	2	19500923	2.80827	0.45292	3.44446	3.30623	0.0131704	0.901117
UNC2677765	2	19531815	0.246775	0.890604	0.00331405	0.124406	0.0728635	1.46866
UNC2678451	2	19587043	2.80827	0.45292	3.44446	3.30623	0.0131704	0.901117
UNC2679953	2	19685710	2.80827	0.45292	3.44446	3.30623	0.0131704	0.901117
UNC2680266	2	19712597	0.246775	0.890604	0.00331405	0.124406	0.0728635	1.46866
UNC020369170	2	19719897	12.9139	0.660569	8.89821	13.3078	0.0297396	1.15322
UNC2680599	2	19727224	3.97237	0.416249	3.94154	4.90166	0.0543276	1.00208
UNC2683056	2	19853087	2.80827	0.45292	3.44446	3.30623	0.0131704	0.901117
UNC2684703	2	19959436	1.33134	0.235095	2.25471	1.59462	0.259968	0.00527389
UNC2685278	2	20015371	2.80827	0.45292	3.44446	3.30623	0.0131704	0.901117
JAX00484613	2	20022347	2.80827	0.45292	3.44446	3.30623	0.0131704	0.901117
UNC2685974	2	20061953	0.246775	0.890604	0.00331405	0.124406	0.0728635	1.46866
UNC2689711	2	20275598	0.246775	0.890604	0.00331405	0.124406	0.0728635	1.46866
JAX00484655	2	20293290	0.246775	0.890604	0.00331405	0.124406	0.0728635	1.46866
UNC2692048	2	20412120	2.80827	0.45292	3.44446	3.30623	0.0131704	0.901117
UNC2693356	2	20498809	2.80827	0.45292	3.44446	3.30623	0.0131704	0.901117
UNC2696844	2	20695754	2.80827	0.45292	3.44446	3.30623	0.0131704	0.901117
UNC2697548	2	20741691	2.80827	0.45292	3.44446	3.30623	0.0131704	0.901117
UNC2698820	2	20805141	2.80827	0.45292	3.44446	3.30623	0.0131704	0.901117
UNC2701099	2	20958873	2.80827	0.45292	3.44446	3.30623	0.0131704	0.901117
UNC2701803	2	21005345	1.94752	0.213736	2.70707	2.43009	0.0915806	0.661607
JAX00091986	2	21162128	4.33012	0.166837	4.83265	4.57523	0.0338364	0.427937
UNC2705227	2	21216896	4.33012	0.166837	4.83265	4.57523	0.0338364	0.427937
UNC2705667	2	21265153	4.33012	0.166837	4.83265	4.57523	0.0338364	0.427937
UNC2709807	2	21534887	4.33012	0.166837	4.83265	4.57523	0.0338364	0.427937
UNC2711956	2	21671522	4.33012	0.166837	4.83265	4.57523	0.0338364	0.427937
backupUNC020376267	2	21715197	4.33012	0.166837	4.83265	4.57523	0.0338364	0.427937
UNC2713119	2	21736843	4.33012	0.166837	4.83265	4.57523	0.0338364	0.427937
UNC2713720	2	21784162	4.33012	0.166837	4.83265	4.57523	0.0338364	0.427937
UNC2716710	2	21987117	4.33012	0.166837	4.83265	4.57523	0.0338364	0.427937
UNC020377886	2	22112900	4.33012	0.166837	4.83265	4.57523	0.0338364	0.427937
UNC2719347	2	22208181	4.33012	0.166837	4.83265	4.57523	0.0338364	0.427937
UNC2719943	2	22253742	4.33012	0.166837	4.83265	4.57523	0.0338364	0.427937
UNC2721092	2	22344844	4.33012	0.166837	4.83265	4.57523	0.0338364	0.427937
UNC2722706	2	22521136	4.33012	0.166837	4.83265	4.57523	0.0338364	0.427937
UNC2730682	2	23199300	4.33012	0.166837	4.83265	4.57523	0.0338364	0.427937
backupUNC020379988	2	23991065	2.24678	0.613951	3.39527	2.94437	0.796798	0.00158331
UNC2740306	2	24032853	2.24678	0.613951	3.39527	2.94437	0.796798	0.00158331
JAX00092215	2	24288061	2.24678	0.613951	3.39527	2.94437	0.796798	0.00158331
UNC2746387	2	24502918	2.24678	0.613951	3.39527	2.94437	0.796798	0.00158331
UNC2748005	2	24603090	2.24678	0.613951	3.39527	2.94437	0.796798	0.00158331
UNC2748281	2	24620574	2.24678	0.613951	3.39527	2.94437	0.796798	0.00158331
JAX00485326	2	24624142	2.24678	0.613951	3.39527	2.94437	0.796798	0.00158331
UNC2748438	2	24629605	2.24678	0.613951	3.39527	2.94437	0.796798	0.00158331
UNC2748840	2	24655251	2.24678	0.613951	3.39527	2.94437	0.796798	0.00158331
UNC2748994	2	24668502	2.24678	0.613951	3.39527	2.94437	0.796798	0.00158331
UNC2749392	2	24698659	2.24678	0.613951	3.39527	2.94437	0.796798	0.00158331
UNC2750266	2	24764517	2.24678	0.613951	3.39527	2.94437	0.796798	0.00158331
UNC2750359	2	24772402	2.24678	0.613951	3.39527	2.94437	0.796798	0.00158331
UNC2754938	2	25121034	0.14065	0.409573	0.055873	0.158998	0.198375	1.18581
JAX00092279	2	25140394	0.14065	0.409573	0.055873	0.158998	0.198375	1.18581
JAX00485514	2	25505074	3.23776	0.729577	3.76283	4.48883	1.05526	0.0234331
UNC2759300	2	25517995	2.62302	0.185253	3.91363	2.1297	0.116577	0.220798
UNC2759506	2	25533110	2.62302	0.185253	3.91363	2.1297	0.116577	0.220798
UNC2761119	2	25634599	6.30145	1.19175	6.32387	6.21155	0.312154	1.56212
UNC2762141	2	25710774	13.7379	1.71987	9.26963	12.2647	0.422843	1.99724
UNC2762433	2	25736395	6.30145	1.19175	6.32387	6.21155	0.312154	1.56212
UNC2762756	2	25752399	0.257247	1.82775	0.65743	0.361228	0.539007	1.97617
UNC2763566	2	25832778	2.62302	0.185253	3.91363	2.1297	0.116577	0.220798
JAX00092334	2	25863727	6.30145	1.19175	6.32387	6.21155	0.312154	1.56212
UNC2764201	2	25880020	13.7379	1.71987	9.26963	12.2647	0.422843	1.99724
UNC2764887	2	25930737	2.62302	0.185253	3.91363	2.1297	0.116577	0.220798
UNC2766461	2	26050783	2.77327	0.074499	3.97894	1.90535	0.00825986	0.180245
UNC2766637	2	26071165	0.0710976	2.39555	0.506869	0.529368	1.42904	1.14894
UNC2766990	2	26102244	3.58637	0.403893	2.40052	3.73092	0.489727	0.0441827
UNC2767171	2	26119404	2.99102	0.0287896	2.76885	4.55655	0.343837	0.64865
UNC2767477	2	26146747	0.638725	0.57441	0.117891	1.16926	0.0986564	1.27111
UNC2767893	2	26187351	0.64963	0.259334	0.29121	0.0722573	0.17328	0.849491
JAX00485661	2	26202065	0.64963	0.259334	0.29121	0.0722573	0.17328	0.849491
UNC2768542	2	26285839	0.638725	0.57441	0.117891	1.16926	0.0986564	1.27111
UNC2769252	2	26372372	2.97558	0.387396	1.3054	1.6883	0.415812	0.0600773
JAX00485706	2	26385484	0.64963	0.259334	0.29121	0.0722573	0.17328	0.849491
UNC2770303	2	26446376	0.0740299	2.89407	0.257813	0.790844	3.02483	0.529388
UNC2771864	2	26562382	6.28166	2.56374	4.43127	2.46098	3.43171	0.192894
UNC2772104	2	26584637	6.28166	2.56374	4.43127	2.46098	3.43171	0.192894
UNC2776624	2	26968858	5.49551	1.92042	3.23386	2.33008	2.29729	0.210077
JAX00092418	2	26981442	5.49551	1.92042	3.23386	2.33008	2.29729	0.210077
UNC2776897	2	26992541	5.49551	1.92042	3.23386	2.33008	2.29729	0.210077
JAX00485834	2	27112266	0.93796	1.94714	0.499827	1.96766	2.29104	0.251835
UNC2778632	2	27113804	2.88499	0.0464211	1.2799	2.54245	0.0672196	7.56354e-05
JAX00092435	2	27213848	7.09882	1.82583	3.74741	3.63083	2.03189	0.266664
UNC2780343	2	27215719	7.09882	1.82583	3.74741	3.63083	2.03189	0.266664
UNC2781257	2	27272164	7.09882	1.82583	3.74741	3.63083	2.03189	0.266664
JAX00485921	2	27479145	7.09882	1.82583	3.74741	3.63083	2.03189	0.266664
UNC020015197	2	27493501	5.49551	1.92042	3.23386	2.33008	2.29729	0.210077
UNC2784537	2	27523459	7.09882	1.82583	3.74741	3.63083	2.03189	0.266664
UNC2785406	2	27620792	1.72398	2.06718	0.742326	3.35897	2.61239	0.19582
UNC2786960	2	27722374	7.09882	1.82583	3.74741	3.63083	2.03189	0.266664
UNC2787241	2	27739091	2.3556	1.2684	2.2372	0.920459	1.81168	0.0755678
UNC2787828	2	27771126	2.3556	1.2684	2.2372	0.920459	1.81168	0.0755678
JAX00486003	2	27773947	2.3556	1.2684	2.2372	0.920459	1.81168	0.0755678
UNC2788235	2	27790188	1.47383	1.3187	1.8244	0.329177	2.03234	0.031612
UNC2792166	2	28005834	6.2573	1.88785	3.4887	2.92762	2.18765	0.230761
UNC2792471	2	28022290	7.09882	1.82583	3.74741	3.63083	2.03189	0.266664
UNC2792697	2	28037176	5.49551	1.92042	3.23386	2.33008	2.29729	0.210077
JAX00092505	2	28144657	7.09882	1.82583	3.74741	3.63083	2.03189	0.266664
JAX00486152	2	28206426	0.93796	1.94714	0.499827	1.96766	2.29104	0.251835
UNC2795383	2	28207178	1.72398	2.06718	0.742326	3.35897	2.61239	0.19582
UNC2795793	2	28231334	2.3556	1.2684	2.2372	0.920459	1.81168	0.0755678
JAX00486162	2	28244790	5.49551	1.92042	3.23386	2.33008	2.29729	0.210077
UNC2796091	2	28255874	5.49551	1.92042	3.23386	2.33008	2.29729	0.210077
UNC2796331	2	28275588	5.49551	1.92042	3.23386	2.33008	2.29729	0.210077
UNC2797101	2	28339755	1.47383	1.3187	1.8244	0.329177	2.03234	0.031612
backupUNC020016944	2	28749042	1.47383	1.3187	1.8244	0.329177	2.03234	0.031612
UNC2802561	2	28854241	1.47383	1.3187	1.8244	0.329177	2.03234	0.031612
UNC2803172	2	28904617	5.49551	1.92042	3.23386	2.33008	2.29729	0.210077
UNC2803768	2	28950944	5.49551	1.92042	3.23386	2.33008	2.29729	0.210077
UNC2805111	2	29080860	3.11471	1.85494	2.54756	1.12362	2.29667	0.215138
UNC020017461	2	29255167	1.47383	1.3187	1.8244	0.329177	2.03234	0.031612
UNC2807565	2	29308687	1.47383	1.3187	1.8244	0.329177	2.03234	0.031612
UNC2809803	2	29489019	3.12158	3.61264	3.545	0.84264	3.61058	0.820323
JAX00092609	2	29527797	1.72398	2.06718	0.742326	3.35897	2.61239	0.19582
UNC2810208	2	29543213	1.72398	2.06718	0.742326	3.35897	2.61239	0.19582
backupUNC020017828	2	29609532	0.644549	4.15414	0.151957	2.02291	3.7637	1.06203
UNC2810910	2	29609725	3.12158	3.61264	3.545	0.84264	3.61058	0.820323
UNC2811169	2	29627574	1.47383	1.3187	1.8244	0.329177	2.03234	0.031612
JAX00092618	2	29644346	1.72398	2.06718	0.742326	3.35897	2.61239	0.19582
UNC2812233	2	29737338	3.12158	3.61264	3.545	0.84264	3.61058	0.820323
UNC2812355	2	29759293	1.72398	2.06718	0.742326	3.35897	2.61239	0.19582
JAX00486379	2	29787135	2.62302	0.185253	3.91363	2.1297	0.116577	0.220798
UNC2812635	2	29800439	2.62302	0.185253	3.91363	2.1297	0.116577	0.220798
UNC2815054	2	30038166	3.12158	3.61264	3.545	0.84264	3.61058	0.820323
UNC2817544	2	30319160	3.83248	1.62628	2.01922	5.19703	1.91	0.240992
UNC2821325	2	30649689	3.83248	1.62628	2.01922	5.19703	1.91	0.240992
UNC2826016	2	31007127	0.00937697	2.24856	0.0467645	0.160295	1.67329	0.89376
JAX00092724	2	31052035	1.79404	2.84414	0.386913	0.939332	1.80882	1.24952
UNC2828041	2	31136067	3.26629	1.08764	1.75761	5.18474	1.45034	0.0635414
JAX00092736	2	31212690	0.741718	2.17925	0.936013	1.85816	2.06474	0.475506
UNC2830612	2	31309416	0.00937697	2.24856	0.0467645	0.160295	1.67329	0.89376
UNC2836041	2	32028215	6.47609	4.04735	6.08358	2.85449	4.38547	0.754077
UNC2836558	2	32073270	6.47609	4.04735	6.08358	2.85449	4.38547	0.754077
UNC021013288	2	32090327	6.47609	4.04735	6.08358	2.85449	4.38547	0.754077
UNC2840394	2	32503452	6.47609	4.04735	6.08358	2.85449	4.38547	0.754077
UNC2844705	2	32921554	4.06306	4.46451	4.07945	1.9489	4.59328	0.958291
UNC2845235	2	33013356	0.230867	1.42398	0.109487	0.59802	1.77825	0.202137
UNC2846267	2	33148617	12.7474	2.29159	6.3232	8.64779	1.6122	0.949285
UNC2848293	2	33375856	12.7474	2.29159	6.3232	8.64779	1.6122	0.949285
UNC2848789	2	33420909	4.06306	4.46451	4.07945	1.9489	4.59328	0.958291
UNC2849605	2	33526301	1.24453	1.81976	0.667248	0.438562	1.8468	0.39788
UNC2849981	2	33556935	1.92183	2.50573	1.93409	2.85644	2.18098	0.661284
UNC2850357	2	33584256	0.00937697	2.24856	0.0467645	0.160295	1.67329	0.89376
UNC2851063	2	33650656	4.06306	4.46451	4.07945	1.9489	4.59328	0.958291
UNC2851487	2	33691066	1.79404	2.84414	0.386913	0.939332	1.80882	1.24952
UNC2852061	2	33734706	1.24453	1.81976	0.667248	0.438562	1.8468	0.39788
UNC2852718	2	33786182	12.7474	2.29159	6.3232	8.64779	1.6122	0.949285
UNC2853148	2	33830565	6.10388	1.83858	3.35736	6.69616	1.96299	0.371851
UNC2853592	2	33883892	4.06306	4.46451	4.07945	1.9489	4.59328	0.958291
JAX00486934	2	33911727	4.06306	4.46451	4.07945	1.9489	4.59328	0.958291
UNC2854050	2	33929008	1.92183	2.50573	1.93409	2.85644	2.18098	0.661284
UNC2854360	2	33952994	1.24453	1.81976	0.667248	0.438562	1.8468	0.39788
UNC2854708	2	33992247	4.06306	4.46451	4.07945	1.9489	4.59328	0.958291
UNC2856758	2	34276263	0.230867	1.42398	0.109487	0.59802	1.77825	0.202137
UNC2857265	2	34333703	1.79404	2.84414	0.386913	0.939332	1.80882	1.24952
JAX00486988	2	34345773	12.7474	2.29159	6.3232	8.64779	1.6122	0.949285
UNC2857708	2	34378322	1.79404	2.84414	0.386913	0.939332	1.80882	1.24952
UNC2858553	2	34475024	1.24453	1.81976	0.667248	0.438562	1.8468	0.39788
JAX00487015	2	34507411	0.230867	1.42398	0.109487	0.59802	1.77825	0.202137
UNC2859154	2	34518443	0.00937697	2.24856	0.0467645	0.160295	1.67329	0.89376
UNC2859827	2	34607915	4.06306	4.46451	4.07945	1.9489	4.59328	0.958291
UNC2862710	2	34844498	4.06306	4.46451	4.07945	1.9489	4.59328	0.958291
UNC2863258	2	34884158	1.79404	2.84414	0.386913	0.939332	1.80882	1.24952
UNC2864638	2	34973237	4.06306	4.46451	4.07945	1.9489	4.59328	0.958291
UNC2865530	2	35059587	3.64722	4.58294	3.72229	1.38036	4.27778	1.198
UNC2867356	2	35192612	2.97648	3.72415	3.19066	1.31287	4.03678	0.721858
UNC2868862	2	35332963	4.06306	4.46451	4.07945	1.9489	4.59328	0.958291
UNC2931007	2	41674538	0.15884	3.17299	0.337294	0.0726851	1.99	1.45155
UNC2939733	2	42395599	5.33938	1.59916	4.98245	3.26248	1.03641	0.811774
UNC2948436	2	43002550	1.18644	4.06562	1.32681	0.876686	2.46116	1.97657
UNC2949898	2	43111016	1.18644	4.06562	1.32681	0.876686	2.46116	1.97657
UNC2952228	2	43300079	0.85511	3.45072	1.31804	0.69663	2.20424	1.55855
JAX00093635	2	43315800	0.85511	3.45072	1.31804	0.69663	2.20424	1.55855
UNC2954837	2	43515231	1.18644	4.06562	1.32681	0.876686	2.46116	1.97657
UNC2954995	2	43524824	0.85511	3.45072	1.31804	0.69663	2.20424	1.55855
UNC2955361	2	43549268	0.85511	3.45072	1.31804	0.69663	2.20424	1.55855
JAX00488082	2	43557072	1.18644	4.06562	1.32681	0.876686	2.46116	1.97657
UNC2955481	2	43564580	0.85511	3.45072	1.31804	0.69663	2.20424	1.55855
UNC2957084	2	43704394	0.85511	3.45072	1.31804	0.69663	2.20424	1.55855
UNC2957113	2	43706846	0.85511	3.45072	1.31804	0.69663	2.20424	1.55855
UNC2957852	2	43765656	0.85511	3.45072	1.31804	0.69663	2.20424	1.55855
UNC2958192	2	43814643	0.85511	3.45072	1.31804	0.69663	2.20424	1.55855
UNC2959133	2	43908370	1.18644	4.06562	1.32681	0.876686	2.46116	1.97657
UNC2959202	2	43918682	1.18644	4.06562	1.32681	0.876686	2.46116	1.97657
UNC2959583	2	43958899	0.85511	3.45072	1.31804	0.69663	2.20424	1.55855
UNC2959949	2	43998033	0.85511	3.45072	1.31804	0.69663	2.20424	1.55855
UNC2960075	2	44011325	0.85511	3.45072	1.31804	0.69663	2.20424	1.55855
UNC2960414	2	44060709	0.85511	3.45072	1.31804	0.69663	2.20424	1.55855
UNC2960574	2	44077517	0.85511	3.45072	1.31804	0.69663	2.20424	1.55855
UNC2961020	2	44115995	1.18644	4.06562	1.32681	0.876686	2.46116	1.97657
UNC2961065	2	44123693	1.18644	4.06562	1.32681	0.876686	2.46116	1.97657
UNC020036328	2	44162603	3.42718	13.4216	1.31975	2.34468	6.52317	7.37821
JAX00093696	2	44181338	0.85511	3.45072	1.31804	0.69663	2.20424	1.55855
UNC2986613	2	46901722	1.17927	0.444317	1.16866	0.942518	0.73513	0.0479989
UNC2988115	2	47037097	0.635869	0.828754	0.544697	0.475065	1.1242	0.0696767
UNC2988174	2	47042065	0.965426	1.01851	0.758041	0.717093	1.15529	0.200116
UNC2988344	2	47056578	1.57082	0.675534	1.17681	1.16033	0.881568	0.0765816
UNC2988528	2	47086075	1.57082	0.675534	1.17681	1.16033	0.881568	0.0765816
UNC2988732	2	47109490	1.57082	0.675534	1.17681	1.16033	0.881568	0.0765816
UNC2988935	2	47137097	1.57082	0.675534	1.17681	1.16033	0.881568	0.0765816
UNC2989111	2	47148253	1.57082	0.675534	1.17681	1.16033	0.881568	0.0765816
backupUNC020392414	2	47346921	1.36068	1.68069	1.46612	0.900825	1.46179	0.541789
JAX00488660	2	47857446	1.18644	4.06562	1.32681	0.876686	2.46116	1.97657
JAX00094009	2	48337311	5.90227	3.81826	4.77635	3.81064	1.29479	3.33079
UNC3005420	2	48463295	5.07831	4.38986	4.75144	3.39318	1.47165	3.89739
JAX00094019	2	48463410	5.07831	4.38986	4.75144	3.39318	1.47165	3.89739
UNC3032643	2	50496260	3.05343	0.634221	1.5759	1.06247	0.989341	0.0776489
JAX00489154	2	50533664	2.46931	0.883228	1.56828	0.836235	1.14552	0.0509123
UNC3033747	2	50583349	2.46931	0.883228	1.56828	0.836235	1.14552	0.0509123
UNC3034085	2	50600529	6.07816	3.73946	3.41681	2.27468	2.70863	1.3378
UNC3034706	2	50636896	1.06299	0.0652843	0.781581	2.04418	0.345793	0.662432
JAX00489200	2	50714396	3.05343	0.634221	1.5759	1.06247	0.989341	0.0776489
UNC3035997	2	50720681	3.05343	0.634221	1.5759	1.06247	0.989341	0.0776489
UNC3036276	2	50740276	1.26892	2.13163	1.17826	0.17732	1.83185	0.66207
UNC3038059	2	50843880	3.05343	0.634221	1.5759	1.06247	0.989341	0.0776489
UNC3038847	2	50912610	3.05343	0.634221	1.5759	1.06247	0.989341	0.0776489
UNC3040419	2	51030054	2.96787	9.2222	1.54442	1.28089	5.79922	3.80753
UNC3041309	2	51076916	2.96787	9.2222	1.54442	1.28089	5.79922	3.80753
UNC3043276	2	51214009	4.35445	11.9929	2.19789	2.64393	7.06065	5.31338
UNC3047289	2	51470472	2.96787	9.2222	1.54442	1.28089	5.79922	3.80753
UNC3052963	2	51816999	2.96787	9.2222	1.54442	1.28089	5.79922	3.80753
UNC3061535	2	52431093	2.96787	9.2222	1.54442	1.28089	5.79922	3.80753
JAX00094320	2	52502301	2.96787	9.2222	1.54442	1.28089	5.79922	3.80753
JAX00489642	2	52909351	2.46931	0.883228	1.56828	0.836235	1.14552	0.0509123
UNC3070227	2	53081725	2.46931	0.883228	1.56828	0.836235	1.14552	0.0509123
UNC3073508	2	53349184	2.46931	0.883228	1.56828	0.836235	1.14552	0.0509123
UNC3079388	2	53790759	2.46931	0.883228	1.56828	0.836235	1.14552	0.0509123
UNC3094062	2	54904604	2.46931	0.883228	1.56828	0.836235	1.14552	0.0509123
UNC3101378	2	55503643	2.46931	0.883228	1.56828	0.836235	1.14552	0.0509123
UNC3108655	2	56052689	2.46931	0.883228	1.56828	0.836235	1.14552	0.0509123
JAX00490136	2	56530060	2.46931	0.883228	1.56828	0.836235	1.14552	0.0509123
UNC3115976	2	56771508	2.46931	0.883228	1.56828	0.836235	1.14552	0.0509123
UNC3116498	2	56837617	5.98646	2.24639	3.80888	2.45564	2.16029	0.496017
UNC3119411	2	57108587	2.46931	0.883228	1.56828	0.836235	1.14552	0.0509123
JAX00094671	2	57173425	2.46931	0.883228	1.56828	0.836235	1.14552	0.0509123
UNC3126639	2	57811994	5.98646	2.24639	3.80888	2.45564	2.16029	0.496017
UNC3129926	2	58042561	0.881671	0.691408	0.423241	1.95638	0.357204	2.44333
UNC3131327	2	58178768	5.98646	2.24639	3.80888	2.45564	2.16029	0.496017
UNC3132074	2	58250527	3.05435	1.35898	2.41812	0.96307	1.975	0.0426263
UNC3134891	2	58451206	5.98646	2.24639	3.80888	2.45564	2.16029	0.496017
UNC3135726	2	58510111	4.6961	1.64629	3.15329	1.91503	1.75565	0.297052
UNC020395186	2	58514894	0.68341	0.139062	0.316447	1.73423	0.878983	0.653654
UNC3142887	2	59023105	5.98646	2.24639	3.80888	2.45564	2.16029	0.496017
UNC3144695	2	59176659	5.98646	2.24639	3.80888	2.45564	2.16029	0.496017
UNC3145495	2	59225022	5.98646	2.24639	3.80888	2.45564	2.16029	0.496017
JAX00490560	2	59352321	3.54428	0.0582943	3.29193	2.33831	0.238406	0.413537
UNC3148195	2	59372358	3.54428	0.0582943	3.29193	2.33831	0.238406	0.413537
UNC3151561	2	59575764	0.994822	6.42111	0.15154	1.52418	4.04467	2.88241
UNC3152688	2	59657801	0.0571201	0.0198828	0.233478	0.314338	0.233911	0.200149
backupUNC020080085	2	59704907	1.06889	5.06711	0.135563	1.07514	2.82425	2.60206
UNC3157051	2	60039289	0.994822	6.42111	0.15154	1.52418	4.04467	2.88241
UNC020395307	2	60153586	0.228966	0.110787	0.108232	0.716942	0.131712	0.0241276
UNC3159715	2	60279175	0.994822	6.42111	0.15154	1.52418	4.04467	2.88241
UNC3184173	2	62487142	3.53126	3.70477	2.87693	0.998658	3.35298	0.976503
UNC3184514	2	62510984	1.80094	4.79968	0.645236	2.13034	2.74693	2.50821
UNC3195094	2	63245596	1.0299	3.3005	0.969028	0.217075	2.50986	1.31934
UNC3196722	2	63393962	1.0299	3.3005	0.969028	0.217075	2.50986	1.31934
UNC3199717	2	63714322	1.0299	3.3005	0.969028	0.217075	2.50986	1.31934
JAX00095174	2	63925403	0.930505	2.49969	0.960243	0.472507	1.70772	1.15487
UNC3202425	2	63950899	1.0299	3.3005	0.969028	0.217075	2.50986	1.31934
UNC3206560	2	64440202	1.0299	3.3005	0.969028	0.217075	2.50986	1.31934
JAX00095215	2	64478437	1.0299	3.3005	0.969028	0.217075	2.50986	1.31934
UNC3213058	2	64968508	0.930505	2.49969	0.960243	0.472507	1.70772	1.15487
backupUNC020086545	2	64977140	1.0299	3.3005	0.969028	0.217075	2.50986	1.31934
UNC3216031	2	65143915	1.0299	3.3005	0.969028	0.217075	2.50986	1.31934
UNC3216854	2	65183904	1.0299	3.3005	0.969028	0.217075	2.50986	1.31934
UNC3217890	2	65249367	0.930505	2.49969	0.960243	0.472507	1.70772	1.15487
UNC3218512	2	65287162	1.0299	3.3005	0.969028	0.217075	2.50986	1.31934
UNC3219573	2	65356181	2.03517	3.81538	0.726189	1.63362	1.89599	2.28283
UNC3221776	2	65530128	1.80094	4.79968	0.645236	2.13034	2.74693	2.50821
UNC3222399	2	65603208	1.80094	4.79968	0.645236	2.13034	2.74693	2.50821
UNC3223501	2	65682739	2.03517	3.81538	0.726189	1.63362	1.89599	2.28283
UNC3225113	2	65786541	8.76608	16.2489	4.92787	4.597	11.3044	5.79889
JAX00095313	2	65788102	15.8101	21.372	8.27402	9.02993	12.392	9.35438
UNC3227260	2	65928765	14.045	5.3601	9.08219	5.88079	3.61158	2.09475
UNC3232445	2	66315009	13.3445	6.59643	8.57229	6.90411	4.79936	2.32544
UNC3233213	2	66355193	13.3445	6.59643	8.57229	6.90411	4.79936	2.32544
UNC3234516	2	66435227	15.8101	21.372	8.27402	9.02993	12.392	9.35438
UNC020089575	2	66763398	14.045	5.3601	9.08219	5.88079	3.61158	2.09475
UNC3239857	2	66806696	13.3445	6.59643	8.57229	6.90411	4.79936	2.32544
UNC3240929	2	66890850	17.4212	13.5107	8.38153	9.38632	7.95907	5.81982
JAX00491825	2	66920763	17.4212	13.5107	8.38153	9.38632	7.95907	5.81982
UNC3241870	2	66954855	17.4212	13.5107	8.38153	9.38632	7.95907	5.81982
UNC3242762	2	67001468	13.1384	17.3188	7.34511	5.83071	9.7473	7.98946
backupUNC021191747	2	67013168	10.8913	2.07578	7.11431	4.69142	2.07325	0.431619
UNC3247827	2	67355753	8.47148	11.7721	5.54673	4.51222	8.7967	3.82893
UNC3249949	2	67481651	7.38989	5.0447	6.29496	3.29226	4.30282	1.48036
UNC3251467	2	67579709	9.20906	15.2891	6.22661	3.52732	9.328	6.42851
UNC3252670	2	67641365	0.266405	3.50067	0.224767	0.419671	2.00119	1.82373
UNC3253699	2	67714979	0.317586	10.0325	0.202515	0.81652	5.20949	5.38484
UNC3254350	2	67763092	0.266405	3.50067	0.224767	0.419671	2.00119	1.82373
UNC3258271	2	68029383	0.317586	10.0325	0.202515	0.81652	5.20949	5.38484
JAX00095515	2	68482017	0.317586	10.0325	0.202515	0.81652	5.20949	5.38484
UNC3265376	2	68522070	0.317586	10.0325	0.202515	0.81652	5.20949	5.38484
UNC3266951	2	68642887	0.188689	4.45864	0.254528	0.699005	2.88122	2.02795
JAX00492187	2	68683461	0.0571201	0.0198828	0.233478	0.314338	0.233911	0.200149
UNC3267830	2	68707785	0.614203	7.8203	0.143223	1.37122	3.70245	4.68476
UNC3268280	2	68732486	3.15524	5.57103	0.976638	3.44582	2.94651	3.07698
UNC3269841	2	68842190	1.95981	7.05156	0.42119	2.46624	3.65556	3.87494
UNC3270191	2	68864430	0.317586	10.0325	0.202515	0.81652	5.20949	5.38484
UNC3272426	2	69003865	5.02197	6.34735	1.49066	5.07746	3.19291	3.57726
UNC3272772	2	69024144	2.12929	5.65516	0.463076	1.90777	2.55504	3.54287
UNC3274971	2	69171714	0.317586	10.0325	0.202515	0.81652	5.20949	5.38484
UNC3275501	2	69207212	1.59193	0.0532976	0.721736	1.71846	0.0968422	0.205446
UNC3276622	2	69265129	0.166288	0.185163	0.0221766	0.134385	0.0588383	0.220002
UNC3276912	2	69286286	3.52723	18.3364	2.47736	1.81628	12.308	6.91014
UNC3277274	2	69307634	1.59193	0.0532976	0.721736	1.71846	0.0968422	0.205446
UNC3277781	2	69334940	4.45429	14.5954	2.62906	1.59141	9.52738	5.63554
JAX00492376	2	69336168	4.14694	16.797	2.47009	2.08664	11.5937	6.04633
UNC3278066	2	69355968	1.196	2.14143	1.58079	0.0315933	2.73912	0.248364
UNC3278414	2	69379266	1.1064	2.86769	1.4824	0.215708	3.67317	0.336687
JAX00492395	2	69394894	1.1064	2.86769	1.4824	0.215708	3.67317	0.336687
UNC3278810	2	69401183	0.8004	3.51955	1.5001	0.114573	4.06714	0.579539
UNC3279626	2	69454531	3.52723	18.3364	2.47736	1.81628	12.308	6.91014
UNC3279845	2	69470081	3.82539	16.0905	2.64646	1.36138	10.1976	6.48219
UNC3280428	2	69513322	3.1833	1.82411	3.24453	0.859091	2.20304	0.244429
UNC3280788	2	69535667	4.33426	7.18099	1.49442	4.63199	3.4988	4.21252
UNC3281328	2	69593275	5.02197	6.34735	1.49066	5.07746	3.19291	3.57726
JAX00095606	2	69701387	5.02197	6.34735	1.49066	5.07746	3.19291	3.57726
UNC3284030	2	69837568	5.02197	6.34735	1.49066	5.07746	3.19291	3.57726
UNC3284254	2	69859943	4.14694	16.797	2.47009	2.08664	11.5937	6.04633
UNC3284740	2	69892304	1.30195	2.11831	1.67081	0.0325651	2.71378	0.242202
JAX00095623	2	69920693	1.1064	2.86769	1.4824	0.215708	3.67317	0.336687
UNC3286173	2	69983017	5.02197	6.34735	1.49066	5.07746	3.19291	3.57726
UNC3286613	2	70006653	3.1833	1.82411	3.24453	0.859091	2.20304	0.244429
JAX00492531	2	70051445	8.63808	7.32465	2.6872	8.53856	3.84905	3.853
UNC3287909	2	70077290	1.59193	0.0532976	0.721736	1.71846	0.0968422	0.205446
UNC3288268	2	70096889	4.33426	7.18099	1.49442	4.63199	3.4988	4.21252
UNC3289577	2	70186056	5.02197	6.34735	1.49066	5.07746	3.19291	3.57726
UNC3289914	2	70208384	5.02197	6.34735	1.49066	5.07746	3.19291	3.57726
UNC3290343	2	70235647	5.37082	5.12928	1.60084	4.23794	2.23848	3.28176
UNC3291411	2	70316985	4.33426	7.18099	1.49442	4.63199	3.4988	4.21252
UNC3291578	2	70327943	4.33426	7.18099	1.49442	4.63199	3.4988	4.21252
JAX00492577	2	70332734	5.02197	6.34735	1.49066	5.07746	3.19291	3.57726
UNC3291948	2	70353418	4.33426	7.18099	1.49442	4.63199	3.4988	4.21252
UNC3292533	2	70405968	5.02197	6.34735	1.49066	5.07746	3.19291	3.57726
UNC3296188	2	70757991	3.03956	2.80304	3.19103	0.562003	3.46094	0.357238
UNC3296896	2	70811427	0.997743	0.432835	1.28628	0.0240243	1.3917	0.458723
JAX00492676	2	70836651	0.595008	1.12614	1.20233	0.0978952	2.41058	0.179842
UNC3297409	2	70844617	1.1064	2.86769	1.4824	0.215708	3.67317	0.336687
UNC3297730	2	70860985	4.45429	14.5954	2.62906	1.59141	9.52738	5.63554
UNC3298386	2	70914956	1.30195	2.11831	1.67081	0.0325651	2.71378	0.242202
UNC3298947	2	70960463	1.1064	2.86769	1.4824	0.215708	3.67317	0.336687
UNC3299511	2	70994877	4.45429	14.5954	2.62906	1.59141	9.52738	5.63554
UNC3300012	2	71031331	0.70806	0.658176	1.29118	0.0542334	1.58878	0.266334
UNC3300282	2	71053778	0.8004	3.51955	1.5001	0.114573	4.06714	0.579539
UNC3300559	2	71078382	3.52723	18.3364	2.47736	1.81628	12.308	6.91014
UNC3300936	2	71108769	0.997743	0.432835	1.28628	0.0240243	1.3917	0.458723
backupJAX00095716	2	71197323	1.30195	2.11831	1.67081	0.0325651	2.71378	0.242202
UNC3302788	2	71216717	0.997743	0.432835	1.28628	0.0240243	1.3917	0.458723
UNC3303279	2	71262552	1.30195	2.11831	1.67081	0.0325651	2.71378	0.242202
UNC3303855	2	71305779	0.351018	2.147	0.790675	0.147215	3.17897	0.118084
UNC3304155	2	71330880	4.45429	14.5954	2.62906	1.59141	9.52738	5.63554
JAX00095726	2	71336579	4.14694	16.797	2.47009	2.08664	11.5937	6.04633
UNC3304401	2	71354479	1.30195	2.11831	1.67081	0.0325651	2.71378	0.242202
UNC3304529	2	71378030	1.1064	2.86769	1.4824	0.215708	3.67317	0.336687
UNC3305467	2	71443568	4.45429	14.5954	2.62906	1.59141	9.52738	5.63554
UNC3305781	2	71462866	1.30195	2.11831	1.67081	0.0325651	2.71378	0.242202
UNC3306286	2	71494418	1.1064	2.86769	1.4824	0.215708	3.67317	0.336687
UNC3306897	2	71523002	3.52723	18.3364	2.47736	1.81628	12.308	6.91014
UNC020096714	2	71548171	1.66286	2.63509	2.02001	1.30306	3.48695	0.31764
UNC3308663	2	71656017	4.14694	16.797	2.47009	2.08664	11.5937	6.04633
JAX00492862	2	71674082	1.30195	2.11831	1.67081	0.0325651	2.71378	0.242202
UNC3309084	2	71697614	1.1064	2.86769	1.4824	0.215708	3.67317	0.336687
UNC3309654	2	71735313	0.867042	0.836425	1.20158	0.194227	2.17024	0.354272
JAX00492878	2	71779850	4.14694	16.797	2.47009	2.08664	11.5937	6.04633
UNC3311130	2	71843707	4.14694	16.797	2.47009	2.08664	11.5937	6.04633
UNC3311607	2	71880030	1.26394	2.39248	1.63134	0.0893247	3.10441	0.273573
JAX00492887	2	71880609	4.14694	16.797	2.47009	2.08664	11.5937	6.04633
UNC3312780	2	71952840	0.8004	3.51955	1.5001	0.114573	4.06714	0.579539
JAX00095774	2	71982205	4.14694	16.797	2.47009	2.08664	11.5937	6.04633
UNC3313333	2	71985383	5.28493	17.4951	3.17356	2.70771	11.0976	7.06037
UNC3313736	2	72006950	3.52723	18.3364	2.47736	1.81628	12.308	6.91014
UNC3314528	2	72063356	0.965802	2.57933	1.21747	0.179113	3.16048	0.344453
JAX00492915	2	72069517	0.965802	2.57933	1.21747	0.179113	3.16048	0.344453
UNC020412628	2	73381265	5.95644	14.7156	3.16769	2.81318	8.71655	6.43898
UNC3329449	2	73436479	3.26599	11.8777	1.09462	3.06701	6.47248	5.90514
UNC3329894	2	73469361	3.26599	11.8777	1.09462	3.06701	6.47248	5.90514
UNC3330294	2	73512792	3.26599	11.8777	1.09462	3.06701	6.47248	5.90514
UNC3331505	2	73658964	3.26599	11.8777	1.09462	3.06701	6.47248	5.90514
UNC3331678	2	73693072	3.26599	11.8777	1.09462	3.06701	6.47248	5.90514
JAX00493136	2	73724870	3.26599	11.8777	1.09462	3.06701	6.47248	5.90514
UNC3332950	2	73802368	3.26599	11.8777	1.09462	3.06701	6.47248	5.90514
UNC3333536	2	73844607	3.26599	11.8777	1.09462	3.06701	6.47248	5.90514
UNC3334559	2	73924434	0.284208	0.168895	0.562093	0.0452861	1.0654	0.673995
UNC3334747	2	73946299	6.0029	9.05962	2.88885	3.23807	6.13054	3.37441
UNC3335725	2	74019593	3.26599	11.8777	1.09462	3.06701	6.47248	5.90514
UNC3336153	2	74058366	3.26599	11.8777	1.09462	3.06701	6.47248	5.90514
JAX00493208	2	74077086	3.26599	11.8777	1.09462	3.06701	6.47248	5.90514
UNC3337010	2	74121067	6.0029	9.05962	2.88885	3.23807	6.13054	3.37441
UNC020097804	2	74130448	0.172938	0.193806	0.401429	0.426469	0.533359	1.25079
UNC3338557	2	74230737	6.0029	9.05962	2.88885	3.23807	6.13054	3.37441
UNC3343264	2	74785115	0.172938	0.193806	0.401429	0.426469	0.533359	1.25079
backupUNC020098420	2	74790227	0.109951	0.0268916	0.347621	0.194593	1.02421	1.08291
UNC3344103	2	74838346	0.284208	0.168895	0.562093	0.0452861	1.0654	0.673995
[truncated: 18,203 more rows]
