# Supplementary material for: Identification of genetic factors that modify motor performance and body weight using Collaborative Cross mice
Source: Sci Rep. 2015 Nov 9;5:16247. doi: 10.1038/srep16247 (PMC4637864; doi:10.1038/srep16247)
Supplement: Supplementary Table S3 [file srep16247-s4.xlsx]

## Sheet: Sheet1
Identification of genetic factors that modify motor performance and body weight using Collaborative Cross mice.
Jian-Hua Mao1*, Sasha Langley1, Yurong Huang1, Michael Hang1, Kristofer Bouchard1, Sue Celniker1, Benjamin Brown1, Janet Jansson2, Gary Karpen1 and Antoine M. Snijders1*
Table S3. Candidate genes in genetic loci associated with body weight and rotarod performance.
Chr	Start (Mb)	End (Mb)	Size (Mb)	Weight	Speed	Candidate genes in susceptibility loci
1	83.8308	89.17	5.33569	yes	no	Pid1	Mir6353	Dner	Mir5126	Trip12	Fbxo36	Slc16a14	A530032D15Rik	Gm7609	C130026I21Rik	C130026I21Rik	Sp110	Sp110	Sp140	Sp100	A630001G21Rik	Mir8096	9930111H07Rik	Cab39	Itm2c	4933407L21Rik	Gpr55	Spata3	Spata3	Spata3	Spata3	2810459M11Rik	2810459M11Rik	Psmd1	Htr2b	Armc9	Armc9	B3gnt7	Ncl	Snora75	Gm24148	Snord82	C130036L24Rik	Nmur1	1700019O17Rik	Ptma	Pde6d	Cops7b	Nppc
1	130.683	135.64	4.95814	suggestive	yes	Thsd7b	Daf2	Cd55	Zp3r	C4bp	C4bp-ps1	Pfkfb2	Pfkfb2	Pfkfb2	Pfkfb2	Yod1	AA986860	Fcamr	Fcamr	Pigr	Fcmr	Il24	Il20	Il19	Il10	Mapkapk2	Dyrk3	Eif2d	Eif2d	Rassf5	Ikbke	Srgap2	Fam72a	Avpr1b	Ctse	Rab7b	Slc26a9	Pm20d1	Slc41a1	Rab29	Nucks1	Nucks1	Slc45a3	Slc45a3	Elk4	Mfsd4	Mfsd4	Cdk18	Lemd1
1	143.033	153.15	10.118	suggestive	yes	Cdc73	B3galt2	Glrx2	Glrx2	Glrx2	Glrx2	Trove2	Uchl5	Uchl5	Rgs2	Rgs13	Rgs1	Rgs21	Rgs21	Rgs18	Brinp3	Brinp3	Pla2g4a	Pla2g4a	Mir7652	Ptgs2os	Ptgs2	Ptgs2os2	Pdc	Pdc	2310030A07Rik	BC003331	BC003331	Tpr	Prg4	Prg4	Hmcn1	C730036E19Rik
1	158.828	162.2	3.37214	suggestive	yes	Tex35	Tex35	Tex35	Tex35	Tex35	Rasal2	2810025M15Rik	BC026585	Sec16b	Sec16b	Sec16b	Brinp2	Astn1	Astn1	Mir488	Pappa2	Rfwd2	Scarna3a	Mir1843b	Tnr	4930523C07Rik	4930523C07Rik	4930562F07Rik	4930562F07Rik	Tnn	Mrps14	Cacybp	Rabgap1l	Rabgap1l
1	194.986	196.3	1.31562	yes	yes	A130010J15Rik	A130010J15Rik	A130010J15Rik	Traf3ip3	Hsd11b1	Hsd11b1	G0s2	Lamb3	Lamb3	Camk1g	Mir205	4930503O07Rik
2	79.6119	84.88	5.26584	suggestive	yes	Pde1a	Pde1a	Pde1a	Pde1a	Prdx6b	Dnajc10	Gm13752	Frzb	Nckap1	Nckap1	Dusp19	Mir684-1	Nup35	Nup35	Zfp804a	Zc3h15	Itgav	Fam171b	Zswim2	Calcrl	Tfpi	Tfpi	Tfpi	Gm13710	Ctnnd1	Ctnnd1	Ctnnd1	Ctnnd1	Ctnnd1	Btbd18	2700094K13Rik	2700094K13Rik	Tmx2	Tmx2	Med19	Zdhhc5	Clp1	Ypel4	Mir130a	Serping1	Ube2l6	Smtnl1	Timm10	Slc43a1
2	91.2704	94.21	2.93825	suggestive	yes	Lrp4	Lrp4	Ckap5	Ckap5	Snord67	F2	Zfp408	Arhgap1	Arhgap1	Arhgap1	Arhgap1	Arhgap1	Atg13	Harbi1	Ambra1	Ambra1	Chrm4	Mdk	Mdk	Mdk	Mdk	Mdk	Mdk	Dgkz	Dgkz	Mir6999	Creb3l1	Phf21a	Phf21a	Mir1955	Phf21a	Gyltl1b	Gyltl1b	Gyltl1b	Gyltl1b	Gyltl1b	Pex16	Pex16	1700029I15Rik	Mapk8ip1	Mapk8ip1	Mapk8ip1	Mir7000	Cry2
2	103.199	110.1	6.905	suggestive	yes	BC016548	BC016548	Elf5	Elf5	Cat	Abtb2	Nat10	Caprin1	Caprin1	Caprin1	Caprin1	Caprin1	4930547E08Rik	Lincred1	Lmo2	Lmo2	Lmo2	Lmo2	Fbxo3	Fbxo3	Cd59b	Cd59a	Cd59a	A930018P22Rik	D430041D05Rik	Hipk3	Hipk3	Mir1902	Platr14	Platr14	Cstf3	Cstf3	Cstf3	Tcp11l1	Pin1rt1	Depdc7	Qser1	Prrg4	Ccdc73	Eif3m	Wt1os	Wt1	Them7	Them7
2	120.453	122.92	2.47	suggestive	yes	Cdan1	Ttbk2	Ttbk2	Ttbk2	AV039307	AV039307	Ubr1	Tmem62	Ccndbp1	Epb4.2	Tgm5	Tgm7	Lcmt2	Adal	Adal	Adal	Zscan29	Zscan29	Tubgcp4	Tubgcp4	Tubgcp4	Tubgcp4	Trp53bp1	Trp53bp1	Map1a	Map1a	Ppip5k1	Ckmt1	Strc	Catsper2	Pdia3	Ell3	Serf2	Serf2	Serf2	Serinc4	Hypk	Mfap1b	Mfap1a	Wdr76	Wdr76	Wdr76	Frmd5	Casc4
2	147.618	147.83	0.209197	suggestive	yes	Foxa2
2	170.511	171.87	1.36262	yes	yes	Dok5	Dok5	1700028P15Rik	Cbln4
4	34.234	34.92	0.684295	suggestive	yes	Akirin2	Orc3	Orc3	Rars2	Slc35a1	1700003M02Rik	Gm136	Smim8	Zfp292	Cga	Platr9	Mob3b
4	66.2616	72.95	6.68719	suggestive	yes	Tlr4	Brinp1	Cdk5rap2	Megf9	Tle1	Tle1	Tle1	Tle1	Tle1	C630043F03Rik	Aldoart1
4	137.753	143.01	5.25589	suggestive	yes	Hp1bp3	Hp1bp3	Hp1bp3	Hp1bp3	Hp1bp3	Hp1bp3	Hp1bp3	Sh2d5	Kif17	Kif17	Ddost	Pink1	Mir7019	Cda	Fam43b	Mul1	Camk2n1	Vwa5b1	Ubxn10	Ubxn10	Ubxn10	Ubxn10	Ubxn10	Pla2g2c	Pla2g2f	Pla2g2d	Pla2g5	Pla2g5	Pla2g2a	Pla2g2a	Gm13030	Pla2g2e	Otud3	Rnf186	Tmco4	Tmco4	Htr6	Nbl1	Minos1	Minos1	Gm16287	Capzb	Capzb	Capzb
4	144.891	150.8	5.90463	suggestive	yes	Smarca5-ps	Gm13212	Gm13242	Gm13238	1700095A21Rik	Gm13247	Gm13247	Gm13251	Rex2	Gm13034	Gm13051	Zfp600	Zfp600	Rex2	4933438K21Rik	Gm13139	Znf41-ps	Gm13152	Gm13154	2610305D13Rik	Zfp534	Gm13157	Rps19-ps3	Zfp933	Miip	Fv1	Mfn2	Mfn2	Mfn2	Mfn2	Mfn2	Plod1	2510039O18Rik	Nppb	Nppb	Nppa	Clcn6	Mthfr	Mthfr	Mthfr	Agtrap	Agtrap	Draxin	Mad2l2
4	150.991	153.71	2.72289	suggestive	yes	Camta1	Dnajc11	Thap3	Thap3	Phf13	Klhl21	Zbtb48	Tas1r1	Nol9	Nol9	Nol9	Plekhg5	Plekhg5	Tnfrsf25	Tnfrsf25	Espn	Espn	Espn	Espn	Espn	Espn	Hes2	Hes2	Acot7	Acot7	Acot7	Gpr153	Hes3	Icmt	Icmt	Rnf207	Rpl22	Rpl22	Rpl22	Rpl22	Rpl22	Chd5	Chd5	Kcnab2	Kcnab2	Kcnab2	Kcnab2	Nphp4	Gm833
5	40.8154	42.34	1.52088	suggestive	yes	Rab28	Nkx3-2	Bod1l
5	46.0257	46.48	0.453331	suggestive	yes	9630001P10Rik	1600023N17Rik	Ncapg	Lcorl	Gm3414	Lcorl	Lcorl	4930405L22Rik		NCAPG/LCORL associated with human adult height by GWAS
5	75.8691	82.15	6.27832	suggestive	yes	Kit	Kit	Kdr	Srd5a3	Tmem165	Clock	Clock	Clock	Pdcl2	Nmu	Gm7271	Exoc1	Exoc1	Exoc1	Cep135	C530008M17Rik	Aasdh	Ppat	Paics	Srp72	Arl9	1700112J05Rik	1700023E05Rik	Hopx	Hopx	Hopx	Spink2	Spink2	Spink2	Spink2	Rest	Mir5098	Noa1	Polr2b	Igfbp7	Igfbp7	1700017L05Rik	Adgrl3
5	99.0152	102	2.98451	suggestive	yes	Bmp3	Prkg2	Rasgef1b	Rasgef1b	A930011G23Rik	Gm38413	Hnrnpd	Hnrnpd	Hnrnpd	Hnrnpd	Hnrnpdl	Enoph1	Enoph1	Enoph1	Tmem150c	Tmem150cos	2310034O05Rik	Sec31a	5430416N02Rik	Lin54	Lin54	Cops4	Plac8	Coq2	Hpse	Helq	Mrps18c	Fam175a	Agpat9
5	106.693	107.08	0.38609	suggestive	yes	Zfp326	Zfp326	Barhl2	Zfp644
5	113.205	120	6.79286	yes	yes	1700095B10Rik	1700095B10Rik	Adrbk2	Adrbk2	Crybb2	Crybb3	Crybb3	2900026A02Rik	Tmem211	Sgsm1	Sgsm1	Sgsm1	Sgsm1	Sgsm1	Sgsm1	Sgsm1	Mir7229	Mir7230	Aym1	Wscd2	Cmklr1	1700069L16Rik	Ficd	Sart3	Iscu	Tmem119	Selplg	Coro1c	Ssh1	Dao	Dao	Dao	Svop	Usp30	Alkbh2	Ung	Ung	Acacb	Foxn4	Myo1h	Kctd10	Kctd10	Ube3b	Mir7027
5	133.973	137.33	3.36107	suggestive	yes	Gatsl2	Wbscr16	Gtf2ird2	Ncf1	Ncf1	Ncf1	Gtf2i	Gtf2i	Gtf2i	Gtf2i	Gtf2i	Mir3965	Gtf2ird1	Gtf2ird1	Gtf2ird1	Gtf2ird1	Gtf2ird1	Gtf2ird1	Gtf2ird1	Gtf2ird1	Gtf2ird1	Gtf2ird1	Gtf2ird1	Clip2	Clip2	Syna	Mir7228	Rfc2	Lat2	Lat2	Eif4h	Limk1	Limk1	Limk1	Eln	Wbscr28	Wbscr28	Cldn13	Wbscr27	Cldn4	Cldn3	Wbscr25	Abhd11	Abhd11
6	17.663	23.16	5.49291	yes	suggestive	St7	St7	St7	St7	Wnt2	Asz1	Cftr	Cttnbp2	Lsm8	Ankrd7	Ankrd7	4930524B17Rik	Mir6370	Kcnd2	Tspan12	Ing3	Cped1	Wnt16	Fam3c	Ptprz1	Aass
6	32.8678	34.36	1.49334	yes	yes	Exoc4	Lrguk	Slc35b4	Akr1b3	Gm6644	Akr1b8	Akr1b10
6	136.79	138.64	1.85245	yes	suggestive	Art4	Mgp	Erp27	Arhgdib	Arhgdib	Arhgdib	Arhgdib	Arhgdib	Arhgdib	Pde6h	Rerg	Rerg	Rerg	Ptpro	Ptpro	Ptpro	Ptpro	Eps8	Eps8	Eps8	Eps8	Eps8	Strap	Dera	Slc15a5	Mgst1	Lmo3	A830011K09Rik	A830011K09Rik	Gm30332	B230110G15Rik	Igbp1b
7	53.6613	56.52	2.86035	yes	no	Sergef	Tph1	Tph1	Tph1	Saal1	Saa3	Saa4	Saa1	Saa2	Hps5	Hps5	Hps5	Gtf2h1	Gtf2h1	Ldha	Ldha	Ldha	Ldhc	Tsg101	Uevld	C86187	Gm9999	Spty2d1	Tmem86a	Ptpn5	Ptpn5	Mir7056	Mrgpra6	Mrgpra6	Mrgpra6	Mrgpra6	Mrgpra9	Mrgpra1	Mrgpra2a	Mrgpra2b	Mrgpra3	Mrgpra4	Mrgprx1	Mrgprb5	Mrgprb4	Mrgprb8	Mrgprb1	Mrgprx2	Mrgprb2
7	78.4048	86.24	7.83153	yes	yes	4930441H08Rik	Gm36633	1700011C11Rik	Mctp2	Gm6567	LOC100505025	A730056A06Rik	A730056A06Rik	Rgma	Chd2	1810026B05Rik	Gm4971	Fam174b	Gm10619	Mir7234	Gm21269	St8sia2	Slco3a1	Slco3a1	4930533N22Rik	Sv2b	Sv2b	1500012K07Rik	1500012K07Rik	Akap13	Klhl25	Klhl25	Klhl25	Agbl1	Ntrk3	Ntrk3	E430016F16Rik	Mrpl46	Mrps11	Det1	Mir7-2	Aen	Aen	Isg20	Isg20	Isg20	Isg20	Acan
7	122.279	126.25	3.97493	suggestive	yes	Sox6	Sox6	Sox6	Sox6	Sox6	Sox6	1700003G18Rik	1110004F10Rik	Plekha7	Plekha7	Plekha7	Plekha7	Rps13	Pik3c2a	Nucb2	Xylt1	Rps15a	Arl6ip1	Smg1	4930583K01Rik	Syt17	Itpripl2	Coq7	Coq7	Tmc7	Tmc5	Tmc5	Gde1	Ccp110	9030624J02Rik	Knop1	Knop1	Knop1	Knop1	Iqck	Gprc5b	Gprc5b
7	129.122	129.37	0.245459	suggestive	yes	Gga2	Ears2	Ubfd1	Ndufab1	Palb2	Palb2	Palb2	Palb2	Palb2	Dctn5	Plk1	Ern2	Chp2
7	135.673	137.1	1.43104	suggestive	yes	Inpp5f	Mcmbp	Sec23ip	Ppapdc1a	Wdr11
9	34.8014	39.95	5.14922	suggestive	yes	St3gal4	4930581F22Rik	Dcps	Tirap	Tirap	Tirap	Tirap	Foxred1	Foxred1	Foxred1	Srpr	Fam118b	Fam118b	Fam118b	Rpusd4	4933422A05Rik	Cdon	Ddx25	Pus3	Hyls1	Pate4	Gm17365	Pate2	Gm17252	Gm17677	Gm17727	D730048I06Rik	9230110F15Rik	Gm3428	Gm5916	Gm3434	Gm7257	Gm9513	Gm5615	Gm17689	A630095E13Rik	1700027I24Rik	Acrv1	Chek1	Stt3a	Ei24	Ei24	Fez1	Pknox2
9	47.2598	50.44	3.18237	suggestive	yes	Cadm1	Cadm1	Cadm1	Cadm1	Gm10677	Nxpe2	Nxpe4	Gm8884	Rexo2	Rbm7	Rbm7	Gm5617	Nnmt	Zbtb16	Htr3a	Htr3a	Htr3b	Usp28	Zw10	Tmprss5	Gm4894	Drd2	Ankk1	Ttc12	Ncam1	Ncam1	Ncam1	Gm11149	2310003N18Rik	Plet1os	Plet1	Pts	Bco2	Tex12	Il18	Sdhd	Timm8b	AU019823	AU019823	Pih1d2
9	51.6359	54.49	2.85402	suggestive	yes	Arhgap20os	4933407I05Rik	Fdx1	Fdx1	Gm6981	Rdx	Rdx	Rdx	Zc3h12c	Mir6244	AI593442	AI593442	Gm1715	Ddx10	Exph5	Kdelc2	Mir130c	4930550C14Rik	Atm	Npat	Acat1	Cul5	Cul5	Rab39	Slc35f2	Sln	Elmod1	Tnfaip8l3	Cyp19a1	Gldnos	Gldn	Dmxl2	Sh2d7	Cib2	Idh3a	Acsbg1
10	13.9878	16.19	2.20561	suggestive	yes	Hivep2	Adgrg6	Vta1	1700016L04Rik	Gje1	Nmbr	C330004P14Rik
10	21.7947	28.38	6.58844	suggestive	yes	E030030I06Rik	E030030I06Rik	Raet1a	Raet1e	Raet1b	Raet1c	H60b	C920009B18Rik	Raet1d	Gm10825	Slc2a12	Tbpl1	Mir7663	Tcf21	Eya4	Rps12	Snora33	Snord100	Slc18b1	Vnn3	Vnn1	Taar1	Taar2	Taar3	Taar4	Taar5	Taar6	Taar7a	Taar7b	Taar7d	Taar7e	Taar7f	Taar8a	Taar8b	Taar8c	Taar9	Stx7	Moxd1	Ctgf	Enpp1	Enpp1	Enpp1	Enpp3	Med23
11	8.89701	19.78	10.8836	yes	suggestive	Sun3	Sun3	Sun3	Gm11992	Upp1	Upp1	Upp1	Abca13	Vwc2	Zpbp	Zpbp	4930415F15Rik	4930512M02Rik	Ikzf1	Ikzf1	Ikzf1	Ikzf1	Ikzf1	Ikzf1	Fignl1	Fignl1	Fignl1	Ddc	Ddc	1700042O10Rik	Grb10	Grb10	Cobl	Cobl	Cobl	4930554G24Rik	1700046C09Rik	Pom121l12	Vstm2a	Vstm2a	Sec61g	Sec61g	Sec61g	Egfr	Egfr	Eldr	Eldr	Eldr	Eldr
11	35.0452	36.4	1.35776	yes	yes	Mir218-2	Pank3	Mir103-1	Fbll1	Rars	Wwc1	Tenm2
12	41.0285	43.47	2.4443	suggestive	yes	Adcy3	Adcy3	Adcy3	Cenpo	Ptrhd1	Ncoa1
12	110.807	113.28	2.46871	yes	yes	Mir673	Mir493	Mir337	Mir3544	Mir540	Mir665	Mir3070a	Mir3070b	Rtl1	Mir431	6430411K18Rik	Mir433	Mir127	Mir434	Mir432	Mir3071	Mir136	Rian	Mir341	Mir1188	Mir370	AF357425	AF357426	DQ267100	AF357359	DQ267101	AF357355	DQ267102	Mir882	Mir379	Mir411	Mir299a	Mir299b	Mir380	Mir1197	Mir323	Mir758	Mir329	Mir494	Mir679	Mir1193	Mir666	Mir543	Mir495
13	56.9916	63.87	6.88062	suggestive	yes	Spock1	Spock1	Spock1	Spock1	Spock1	Klhl3	Mir874	Hnrnpa0	1700066J03Rik	Idnk	Idnk	Ubqln1	Ubqln1	Gkap1	Kif27	Mir6369	2210016F16Rik	Hnrnpk	Hnrnpk	Hnrnpk	Hnrnpk	Hnrnpk	Hnrnpk	Mir7-1	Rmi1	Rmi1	Rmi1	Slc28a3	4930455J16Rik	Ntrk2	Ntrk2	Ntrk2	Agtpbp1	Agtpbp1	Agtpbp1	Agtpbp1	Agtpbp1	A230056J06Rik	Naa35	Golm1	Golm1	4921517D22Rik	Spata31d1a	Spata31d1b
13	116.556	119.97	3.4121	suggestive	yes	Isl1	Parp8	Gm6416	Emb	Hcn1	4933413L06Rik	Mrps30	1700003P14Rik	Gm10732	Fgf10
14	34.5794	37.51	2.92578	yes	no	4930503F20Rik	4930503F20Rik	Gdf10	Gdf2	Rbp3	Zfp488	Gm5460	A630023A22Rik	Antxrl	Anxa8	Anxa8	Npy4r	Gprin2	Syt15	Syt15	Fam35a	Glud1	Gm3219	Fam25c	Sncg	Mmrn2	Bmpr1a	9230112D13Rik	Ldb3	Ldb3	Ldb3	Ldb3	Ldb3	Ldb3	Ldb3	Opn4	Opn4	Wapal	Wapal	Grid1	Mir346	4930596D02Rik	4930474N05Rik
14	65.413	70.81	5.3981	suggestive	yes	Hmbox1	Ints9	Ints9	Extl3	Fzd3	Fbxo16	Zfp395	Pnoc	Pnoc	Elp3	Elp3	Elp3	Nuggc	Scara5	Scara5	Pbk	Esco2	Ccdc25	Scara3	Clu	Gulo	Adam2	Ephx2	Ephx2	Ephx2	Ephx2	Chrna2	Ptk2b	Ptk2b	Ptk2b	1700001G11Rik	Trim35	Stmn4	Adra1a	Adra1a	Adra1a	Adra1a	Dpysl2	Gm5464	Pnma2	Bnip3l	Ppp2r2a	Ppp2r2a	Ebf2
14	77.2451	79.77	2.52955	no	yes	Lacc1	Ccdc122	Enox1	Enox1	Gm6994	Gm1587	Dnajc15	Epsti1	Epsti1	Fam216b	Mir1971	Tnfsf11	Akap11	Dgkh	Dgkh	Dgkh	Dgkh	Vwa8	Vwa8	Zfp957	Rgcc	Naa16
14	83.9042	95.6	11.6995	suggestive	yes	Pcdh17	9630013A20Rik	4930529K09Rik	Diap3	Tdrd3	Tdrd3	Pcdh20	Gm5088	4930474H20Rik	Pcdh9	Pcdh9	Pcdh9	Pcdh9
15	37.5518	38.46	0.903426	no	yes	Rrm2b	Ubr5	Ubr5	Odf1	Klf10	Klf10	Azin1	Azin1	Azin1	Azin1	Mir6951
16	36.2357	37.92	1.68075	suggestive	yes	Stfa1	BC117090	BC100530	Stfa2	Stfa3	Casr	Cd86	Ildr1	Ildr1	Ildr1	Slc15a2	Slc15a2	Eaf2	Eaf2	Eaf2	Iqcb1	4930565N06Rik	Golgb1	Hcls1	Fbxo40	Polq	Polq	Stxbp5l	Stxbp5l	Stxbp5l	Stxbp5l	Gtf2e1	Rabl3	Hgd	Hgd	Ndufb4	Fstl1	Lrrc58	Gpr156
16	64.3559	67.05	2.69096	suggestive	yes	Csnka2ip	4930453N24Rik	Zfp654	Cggbp1	Htr1f	Pou1f1	Chmp2b	Vgll3	Cadm2	Cadm2	1700010K23Rik
17	5.67214	9.28	3.60427	suggestive	yes	3300005D01Rik	3300005D01Rik	3300005D01Rik	Snx9	Synj2	Synj2	Synj2	Synj2	Synj2	Serac1	Serac1	Gtf2h5	Tulp4	Tulp4	Tmem181a	Dynlt1a	Dynlt1b	Tmem181b-ps	Dynlt1f	Dynlt1f	Dynlt1c	Tmem181c-ps	Dynlt1f	Dynlt1c	Dynlt1f	Dynlt1c	Tmem181c-ps	Dynlt1f	Dynlt1f	Dynlt1c	Sytl3	Sytl3	Sytl3	Ezr	Mir692-1	Rsph3b	Tagap1	Rnaset2b	Gm1604b	Rps6ka2	Tcp10a	Tcp10a	Ttll2	Gm9992
18	25.0794	25.65	0.566641	yes	no	Fhod3	Tpgs2	Tpgs2	Tpgs2	AW554918	Celf4	Celf4	Celf4	Celf4
X	5.07686	6.96	1.88709	suggestive	yes	Mycs	Gm14374	Nudt11	AU022751	AU022751	Nudt10	Bmp15	Shroom4	5430428K19Rik	Dgkk	Ccnb3	Akap4	Akap4	Clcn5	Clcn5	Mir500	Mir501	Mir362	Mir188	Mir532	Usp27x	Gm14379
[truncated: 123 more columns]
