# Supplementary material for: Identification of genetic factors that modify motor performance and body weight using Collaborative Cross mice
Source: Sci Rep. 2015 Nov 9;5:16247. doi: 10.1038/srep16247 (PMC4637864; doi:10.1038/srep16247)
Supplement: Supplementary Table S4 [file srep16247-s5.xlsx]

## Sheet: Sheet1
Identification of genetic factors that modify motor performance and body weight using Collaborative Cross mice.
Jian-Hua Mao1*, Sasha Langley1, Yurong Huang1, Michael Hang1, Kristofer Bouchard1, Sue Celniker1, Benjamin Brown1, Janet Jansson2, Gary Karpen1 and Antoine M. Snijders1*
Table S4. Human genome-wide association studies of neurological and body weight related disorders and traits.
GWAS	PUBMEDID	Disease/Trait
1	21339755	5-HTT brain serotonin transporter levels
2	24105470	Adiponectin levels
3	22479202	Adiponectin levels
4	22065538	Adiponectin levels
5	21771975	Adiponectin levels
6	21700879	Adiponectin levels
7	20887962	Adiponectin levels
8	20876611	Adiponectin levels
9	20011104	Adiponectin levels
10	20018283	Adiponectin levels
11	19165155	Adiponectin levels
12	23505185	Adiposity
13	21706003	Adiposity
14	19557161	Adiposity
15	23575227	Adiposity in newborns
16	25043464	Alzheimer's disease
17	24770881	Alzheimer's disease
18	24755620	Alzheimer's disease
19	23150908	Alzheimer's disease
20	22785395	Alzheimer's disease
21	22832961	Alzheimer's disease
22	22430674	Alzheimer's disease
23	22245343	Alzheimer's disease
24	22159054	Alzheimer's disease
25	22005930	Alzheimer's disease
26	21627779	Alzheimer's disease
27	21460840	Alzheimer's disease
28	21098978	Alzheimer's disease
29	21059989	Alzheimer's disease
30	20460622	Alzheimer's disease
31	20452100	Alzheimer's disease
32	20061627	Alzheimer's disease
33	19734902	Alzheimer's disease
34	19734903	Alzheimer's disease
35	19136949	Alzheimer's disease
36	19125160	Alzheimer's disease
37	19118814	Alzheimer's disease
38	18976728	Alzheimer's disease
39	18823527	Alzheimer's disease
40	18449908	Alzheimer's disease
41	17998437	Alzheimer's disease
42	17975299	Alzheimer's disease
43	22005931	Alzheimer's disease (age of onset)
44	23535033	Alzheimer's disease (cognitive decline)
45	24958192	Alzheimer's disease (interaction)
46	24162737	Alzheimer's disease (late onset)
47	23571587	Alzheimer's disease (late onset)
48	23565137	Alzheimer's disease (late onset)
49	22881374	Alzheimer's disease (late onset)
50	21460841	Alzheimer's disease (late onset)
51	21390209	Alzheimer's disease (late onset)
52	21379329	Alzheimer's disease (late onset)
53	20885792	Alzheimer's disease (late onset)
54	17553421	Alzheimer's disease (late onset)
55	17474819	Alzheimer's disease (late onset)
56	23836404	Alzheimer's disease (neuritic plaque pathology)
57	23562540	Alzheimer's disease biomarkers
58	23419831	Alzheimer's disease biomarkers
59	21123754	Alzheimer's disease biomarkers
60	23624525	Amyotrophic lateral sclerosis
61	22470424	Amyotrophic lateral sclerosis
62	20801717	Amyotrophic lateral sclerosis
63	20801718	Amyotrophic lateral sclerosis
64	19734901	Amyotrophic lateral sclerosis
65	19451621	Amyotrophic lateral sclerosis
66	19193627	Amyotrophic lateral sclerosis
67	18987618	Amyotrophic lateral sclerosis
68	18313986	Amyotrophic lateral sclerosis
69	18084291	Amyotrophic lateral sclerosis
70	18057069	Amyotrophic lateral sclerosis
71	17827064	Amyotrophic lateral sclerosis
72	17671248	Amyotrophic lateral sclerosis
73	17362836	Amyotrophic lateral sclerosis
74	22959728	Amyotrophic lateral sclerosis (age of onset)
75	19740415	Amyotrophic lateral sclerosis (interaction)
76	24529757	Amyotrophic lateral sclerosis (sporadic)
77	24256812	Amyotrophic lateral sclerosis (sporadic)
78	23728934	Attention deficit hyperactivity disorder
79	22420046	Attention deficit hyperactivity disorder
80	22012869	Attention deficit hyperactivity disorder
81	21784300	Attention deficit hyperactivity disorder
82	20732627	Attention deficit hyperactivity disorder
83	20732625	Attention deficit hyperactivity disorder
84	20732626	Attention deficit hyperactivity disorder
85	18821565	Attention deficit hyperactivity disorder
86	18980221	Attention deficit hyperactivity disorder
87	18839057	Attention deficit hyperactivity disorder
88	18821564	Attention deficit hyperactivity disorder
89	23527680	Attention deficit hyperactivity disorder (inattention symptoms)
90	18937294	Attention deficit hyperactivity disorder (time to onset)
91	18951430	Attention deficit hyperactivity disorder and conduct disorder
92	21473668	Attention deficit hyperactivity disorder motor coordination
93	18846501	Attention deficit hyperactivity disorder symptoms (interaction)
94	24189344	Autism
95	22935194	Autism
96	22843504	Autism
97	20663923	Autism
98	19812673	Autism
99	19456320	Autism
100	19404256	Autism
101	21519539	Autism spectrum disorders (language delay)
102	23108985	Body mass (lean)
103	19268274	Body mass (lean)
104	24861553	Body mass index
105	24827717	Body mass index
106	24348519	Body mass index
107	23669352	Body mass index
108	23583978	Body mass index
109	22982992	Body mass index
110	22446040	Body mass index
111	22344221	Body mass index
112	22344219	Body mass index
113	22333899	Body mass index
114	21701565	Body mass index
115	21701570	Body mass index
116	20935630	Body mass index
117	20397748	Body mass index
118	19079261	Body mass index
119	18454148	Body mass index
120	17434869	Body mass index
121	22417934	Body mass index and cholesterol (psychopharmacological treatment)
122	19584900	Body mass index and fat mass
123	23471985	Brain connectivity
124	20308991	Brain cytoarchitecture
125	22156575	Brain development
126	22504417	Brain structure
127	20171287	Brain structure
128	20197096	Brain structure (temporal lobe volume)
129	22233651	Diabetes (gestational)
130	17903298	Diabetes related insulin traits
131	24064335	Fat body mass
132	21897333	Fat distribution (HIV)
133	23337944	Fat intake
134	24863034	Lean body mass
135	22286219	Lipid metabolism phenotypes
136	19936222	Lipid metabolism phenotypes
137	23412934	Multiple sclerosis
138	22570697	Multiple sclerosis
139	22457343	Multiple sclerosis
140	22190364	Multiple sclerosis
141	21833088	Multiple sclerosis
142	21654844	Multiple sclerosis
143	21244703	Multiple sclerosis
144	20598377	Multiple sclerosis
145	20453840	Multiple sclerosis
146	20159113	Multiple sclerosis
147	19525955	Multiple sclerosis
148	19525953	Multiple sclerosis
149	18997785	Multiple sclerosis
150	18941528	Multiple sclerosis
151	17660530	Multiple sclerosis
152	23785401	Multiple sclerosis (OCB status)
153	23472185	Multiple sclerosis (OCB status)
154	20117844	Multiple sclerosis (severity)
155	19010793	Multiple sclerosis (severity)
156	24234648	Multiple sclerosis or amyotrophic lateral sclerosis
157	20802204	Multiple sclerosis--Brain Glutamate Levels
158	23818313	Obesity
159	22484627	Obesity
160	21708048	Obesity
161	21552555	Obesity
162	21544081	Obesity
163	19151714	Obesity
164	18325910	Obesity
165	16614226	Obesity
166	23563609	Obesity (early onset extreme)
167	20421936	Obesity (early onset extreme)
168	18159244	Obesity (early onset extreme)
169	21935397	Obesity (extreme)
170	19553259	Obesity (extreme)
171	22013104	Obesity and blood pressure
172	19714249	Obesity and osteoporosis
173	23251661	Obesity-related traits
174	19461586	Obesity-related traits
175	17658951	Obesity-related traits
176	24842889	Parkinson's disease
177	24511991	Parkinson's disease
178	23793441	Parkinson's disease
179	22911860	Parkinson's disease
180	22438815	Parkinson's disease
181	22451204	Parkinson's disease
182	21812969	Parkinson's disease
183	21738487	Parkinson's disease
184	21292315	Parkinson's disease
185	21248740	Parkinson's disease
186	21084426	Parkinson's disease
187	21044948	Parkinson's disease
188	20711177	Parkinson's disease
189	20070850	Parkinson's disease
190	19915576	Parkinson's disease
191	19915575	Parkinson's disease
192	17052657	Parkinson's disease
193	16252231	Parkinson's disease
194	19772629	Parkinson's disease (age of onset)
195	18985386	Parkinson's disease (familial)
196	21876681	Parkinson's disease (interaction with coffee consumption)
197	22658654	Parkinson's disease (motor and cognition)
198	21980299	Type 1 diabetes
199	19966805	Type 1 diabetes
200	19430480	Type 1 diabetes
201	18978792	Type 1 diabetes
202	18840781	Type 1 diabetes
203	18198356	Type 1 diabetes
204	17632545	Type 1 diabetes
205	17554260	Type 1 diabetes
206	22526605	Type 1 diabetes autoantibodies
207	21829393	Type 1 diabetes autoantibodies
208	23028342	Type 1 diabetes nephropathy
209	24509480	Type 2 diabetes
210	24390345	Type 2 diabetes
211	24101674	Type 2 diabetes
212	23945395	Type 2 diabetes
213	23937595	Type 2 diabetes
214	23532257	Type 2 diabetes
215	23300278	Type 2 diabetes
216	23209189	Type 2 diabetes
217	22961080	Type 2 diabetes
218	22693455	Type 2 diabetes
219	22456796	Type 2 diabetes
220	22293688	Type 2 diabetes
221	22238593	Type 2 diabetes
222	22158537	Type 2 diabetes
223	22101970	Type 2 diabetes
224	21874001	Type 2 diabetes
225	21799836	Type 2 diabetes
226	21647700	Type 2 diabetes
227	21573907	Type 2 diabetes
228	21490949	Type 2 diabetes
229	20862305	Type 2 diabetes
230	20818381	Type 2 diabetes
231	20581827	Type 2 diabetes
232	20418489	Type 2 diabetes
233	20174558	Type 2 diabetes
234	19401414	Type 2 diabetes
235	19056611	Type 2 diabetes
236	18711366	Type 2 diabetes
237	18711367	Type 2 diabetes
238	18372903	Type 2 diabetes
239	17846125	Type 2 diabetes
240	17846124	Type 2 diabetes
241	17846126	Type 2 diabetes
242	17668382	Type 2 diabetes
243	17554300	Type 2 diabetes
244	17463246	Type 2 diabetes
245	17463248	Type 2 diabetes
246	17460697	Type 2 diabetes
247	17463249	Type 2 diabetes
248	17293876	Type 2 diabetes
249	23386860	Type 2 diabetes (dietary heme iron intake interaction)
250	24465431	Type 2 diabetes (young onset) and obesity
251	17848626	Type 2 diabetes and 6 quantitative traits
252	22179738	Type 2 diabetes and gout
253	19734900	Type 2 diabetes and other traits
254	21150874	Type 2 diabetes nephropathy
255	19252134	Type 2 diabetes nephropathy
256	17653210	Type 2 diabetes nephropathy
257	19557197	Waist circumference
258	17903300	Waist circumference
259	21386085	Waist Circumference - Triglycerides (WC-TG)
260	18454146	Waist circumference and related phenotypes
261	21253498	Waist to hip ratio (sex interaction)
262	23966867	Waist-hip ratio
263	23563607	Waist-hip ratio
264	20935629	Waist-hip ratio
265	23192594	Waist-to-hip circumference ratio (interaction)
266	20966902	Weight
267	19851299	Weight
268	19079260	Weight
